# Supplementary material for: The Elite Alleles of OsSPL4 Regulate Grain Size and Increase Grain Yield in Rice
Source: Rice (N Y). 2021 Nov 2;14:90. doi: 10.1186/s12284-021-00531-7 (PMC8563897; doi:10.1186/s12284-021-00531-7)
Supplement: Supplementary file 2 — Additional file 2: Table S8. Phenotypes for the different haplotypes in OsSPL4 of rice. [file 12284_2021_531_MOESM2_ESM.xlsx]

## Sheet: Sheet1
Additional file 2:Table S8. Phenotypes for the different haplotypes in OsSPL4 of rice
RFGB	Haplotype	Grain length	Grain width	1000-grain weight	RiceVarMap	Hap	Grain length	Grain width	1000-grain weight
IRIS_313-10671	Hap1	8.7	2.8	19.5	93072	Hap1	9.54	3.03	27.85
IRIS_313-11705	Hap1	9.2	2.9	35.8	Aihechi	Hap1	8.57	3.33	23.89
IRIS_313-10644	Hap1	9	4	36.1	Aimakang	Hap1	8.45	3.22	22.77
IRIS_313-10336	Hap1	8.5	2.7	-	AZUCENA	Hap1	10.47	3	28.98
IRIS_313-11920	Hap1	10.1	2.5	26.7	Baoxie-7B	Hap1	9.63	2.77	20.64
IRIS_313-11540	Hap1	9.3	3.3	27.2	Chengnongshuijing	Hap1	10.1	2.77	24.93
IRIS_313-10598	Hap1	7.5	3.5	25.6	Cungunuo	Hap1	10.02	3.6	30.57
IRIS_313-9634	Hap1	9	2.7	26.4	Domsiah	Hap1	9.77	2.46	21.92
IRIS_313-11739	Hap1	9.2	3	28.7	Dongtingwanxian	Hap1	8.68	2.72	21.68
IRIS_313-10858	Hap1	9.1	2.9	23.8	Esiniu	Hap1	8.35	2.9	19.28
IRIS_313-12133	Hap1	7.5	2.5	36	Fanhaopi	Hap1	7.87	2.87	21.76
IRIS_313-11626	Hap1	6.8	3.1	19.8	Gayabyeo	Hap1	7.96	2.85	19.81
IRIS_313-9593	Hap1	9.3	2.9	-	Ginga	Hap1	7.58	3.46	25.89
IRIS_313-11253	Hap1	11.2	2.5	-	Heiheaihui	Hap1	9.76	2.58	24.42
IRIS_313-11480	Hap1	9.5	2.8	-	Jiabala	Hap1	7.62	3.05	21.86
IRIS_313-11433	Hap1	8.2	2.9	20.6	Jiefangxian	Hap1	8.95	3.37	25.55
IRIS_313-11597	Hap1	7.5	3.1	-	Khazar	Hap1	10.45	2.6	25.35
IRIS_313-11061	Hap1	8.6	3.1	-	Leihuozhan	Hap1	9.38	2.95	26.12
IRIS_313-12073	Hap1	7.4	2.8	-	Liushizao	Hap1	7.55	3.22	19.43
IRIS_313-11827	Hap1	9.1	2.6	-	Longhuamaohu	Hap1	8.13	3.72	26.32
IRIS_313-9102	Hap1	9.7	2.9	-	Maguzi	Hap1	8.45	3.3	21.11
IRIS_313-9470	Hap1	7.9	2.9	19.3	Mengguandamagu	Hap1	7.89	3.02	21.77
IRIS_313-10235	Hap1	10.1	2.7	-	Momi	Hap1	10.5	3.02	24.77
IRIS_313-12200	Hap1	9.2	3.9	35.3	Nantehao	Hap1	8.2	3.28	23.67
IRIS_313-11645	Hap1	8.8	3	28.6	P59279	Hap1	8.82	2.97	25.21
IRIS_313-10402	Hap1	8.8	2.3	22.2	Sanbaili	Hap1	7.9	3.15	23.17
IRIS_313-10030	Hap1	9.8	3.3	28.6	Taishannuo	Hap1	8.12	3.32	22.96
IRIS_313-11794	Hap1	10.1	2.6	27.5	Xingguo	Hap1	8.12	3.42	24.1
IRIS_313-9449	Hap1	8.9	2.8	21.3	Xugunuo	Hap1	7.7	3.5	24.58
IRIS_313-12271	Hap1	8	2	18.4	Younian	Hap1	7.77	3.28	22.35
IRIS_313-11595	Hap1	-	-	23.5	Yuexiangzhan	Hap1	7.94	2.56	19.38
CX15	Hap1	-	-	22.6	88B-1	Hap1	10.38	2.93	21.8
IRIS_313-9342	Hap1	9.2	2.6	-	88B-2	Hap1	9.12	2.78	21.22
IRIS_313-11564	Hap1	7.4	3.4	21.1	Ai-Zi-DAO	Hap1	8.6	2.54	19.14
CX413	Hap1	-	-	-	Aituogu151	Hap1	7.63	3.27	21.81
IRIS_313-10911	Hap1	11.1	3.3	-	AUS_449	Hap1	8.25	3.07	22.74
IRIS_313-10221	Hap1	7.7	2.8	-	BASMATI_385	Hap1	9.04	2.37	19.86
IRIS_313-11394	Hap1	9.6	2.9	26.2	Bg94-1	Hap1	9.29	2.73	24.64
IRIS_313-11974	Hap1	7.5	2.7	-	Bintapan	Hap1	7.35	3.33	23.59
IRIS_313-8658	Hap1	9	2.4	-	BR24	Hap1	8.03	3.45	24.58
IRIS_313-8003	Hap1	-	-	-	C70	Hap1	8.17	2.94	24.53
IRIS_313-11058	Hap1	8.6	3.2	26.5	CAROLINO_164	Hap1	7.56	3.09	22.41
CX65	Hap1	-	-	20.6	Chengduai3hao	Hap1	7.83	3.23	23.07
B061	Hap1	-	-	26	Chenghui448	Hap1	9.72	2.73	25.89
CX67	Hap1	-	-	-	Chenwan3hao	Hap1	7.8	3.45	24.13
IRIS_313-11161	Hap1	9.2	3.4	-	CYPRESS	Hap1	9.6	2.63	21.18
IRIS_313-12345	Hap1	10.5	4	40.6	Diantun502	Hap1	9.97	2.96	31.15
IRIS_313-12141	Hap1	6	2.1	-	Dodda	Hap1	9.99	2.75	26.25
IRIS_313-10844	Hap1	7.7	3	-	Gang46B	Hap1	8.75	2.8	22.38
IRIS_313-11313	Hap1	8.2	3.8	22.9	Gongju73	Hap1	8.22	3.33	23.95
IRIS_313-9404	Hap1	-	-	27.3	Govnd	Hap1	9.58	2.42	22.87
IRIS_313-12127	Hap1	6.7	2.7	30.7	Guangluai-4-1	Hap1	7.53	3.52	22.12
IRIS_313-8727	Hap1	8.8	3.3	25.6	Guichao2hao	Hap1	7.65	3.47	23.42
IRIS_313-11740	Hap1	8	3.5	24.8	Gumei2hao	Hap1	7.91	3.17	30.99
IRIS_313-11814	Hap1	11.2	2.8	23.1	Hanmadao-1	Hap1	7.58	3.25	22.58
IRIS_313-8326	Hap1	6.2	3.2	19.2	Hanmadao-2	Hap1	7.9	3.28	22.72
IRIS_313-11019	Hap1	8.2	3.1	24.4	Haomake(K)	Hap1	8.33	3.88	23.36
B207	Hap1	-	-	-	Huajingxian74	Hap1	8	2.85	24.07
IRIS_313-11638	Hap1	9.1	2.8	25.1	IR68552-55-3-2	Hap1	-9	-9	-9
IRIS_313-12070	Hap1	9.2	2.3	22.5	IR_64	Hap1	9.87	2.74	23.06
CX22	Hap1	-	-	-	IRAT109	Hap1	9.28	3.97	30.41
IRIS_313-10923	Hap1	9.8	3.6	-	Jinxibai-1	Hap1	8.63	3.08	22.59
IRIS_313-11759	Hap1	8.8	3.1	-	Jinzhinuo	Hap1	9	3.68	26.83
IRIS_313-11980	Hap1	6.3	3.1	23.3	JWR221	Hap1	9.77	2.92	27.66
IRIS_313-11839	Hap1	9.6	2.9	32.6	Karnal_Local	Hap1	9.36	2.73	23.83
IRIS_313-9567	Hap1	10.3	3	-	L301B	Hap1	8.92	2.67	18.7
IRIS_313-11669	Hap1	8.3	3.1	-	Liusha1hao	Hap1	7.87	3.1	22.03
IRIS_313-12002	Hap1	7.7	2.8	-	Manawthukha	Hap1	7.94	2.61	15.95
CX28	Hap1	-	-	-	Meihuanuo-1	Hap1	8.82	3.02	21.35
IRIS_313-11356	Hap1	8.8	2.3	-	Menjiagao1	Hap1	7.38	3.1	19.99
IRIS_313-8265	Hap1	8	3.1	20.3	Minghui63	Hap1	10.33	2.95	26.96
IRIS_313-11434	Hap1	9.8	3.4	28	MR77_(seberang)	Hap1	8.97	2.67	17.38
IRIS_313-8638	Hap1	10.4	3.5	35.9	N_22	Hap1	7.92	3.02	19.04
IRIS_313-12187	Hap1	9.9	2.6	27.2	Nanjing11	Hap1	9.2	3.07	21.9
CX33	Hap1	-	-	24	Nanjing11-2	Hap1	7.98	3.15	22.86
IRIS_313-10821	Hap1	8.4	3	23.3	PeiC122	Hap1	9.03	3.15	24.95
IRIS_313-9529	Hap1	8	3.1	29.1	PR106	Hap1	9.63	2.87	24.83
IRIS_313-11547	Hap1	8.9	2.9	-	Pusa_(Basmatil)	Hap1	10.97	2.43	23.25
B043	Hap1	-	-	-	Q5	Hap1	8.37	3.02	24.47
B224	Hap1	-	-	23.8	RUBIO	Hap1	8.5	3.08	25.95
IRIS_313-11491	Hap1	8.5	2.8	20.6	Shufeng101	Hap1	9.67	3.13	26.48
IRIS_313-11022	Hap1	9.5	2.4	-	Shwe_Thwe_Yin_Hyv	Hap1	8.73	2.45	19.1
CX145	Hap1	-	-	-	Sibeitichao6	Hap1	10.13	3.7	34.34
IRIS_313-9048	Hap1	7	2.9	-	TKM9	Hap1	7.99	3.03	21.85
IRIS_313-12354	Hap1	9.5	3.3	-	Up15	Hap1	10.27	2.83	26.55
IRIS_313-8594	Hap1	8.6	3.6	-	X22	Hap1	9.32	2.71	22.5
CX416	Hap1	-	-	-	X23	Hap1	8.69	2.83	23.39
IRIS_313-8431	Hap1	8.4	4.3	32	XiangaiB	Hap1	8.27	3.18	24.27
IRIS_313-11218	Hap1	6.4	2.6	12.7	xiangaizao10	Hap1	7.48	3.07	19.24
IRIS_313-11841	Hap1	10.4	3.2	32.6	Xiangwanxian1hao	Hap1	7.6	3.17	22.38
IRIS_313-12009	Hap1	-	-	21.4	Xiangzaoxian7hao	Hap1	8.35	2.83	16.6
IRIS_313-11102	Hap1	8.6	3.5	-	Zaoxian240	Hap1	7.73	3.03	20.18
IRIS_313-9267	Hap1	8.9	3	-	Zhenshan97B	Hap1	8.03	3.37	23.14
IRIS_313-10891	Hap1	7.7	2.8	16.7	zhenshan97B-1	Hap1	8.23	3.33	21.19
CX84	Hap1	-	-	25	ZIRI	Hap1	10.03	1.96	20.24
IRIS_313-10908	Hap1	8.6	2.7	23.3	C418	Hap2	8.47	2.82	22.28
IRIS_313-11793	Hap1	9.8	2.7	23.7	Dandongludao	Hap2	8.08	3.73	18.83
IRIS_313-11489	Hap1	9.2	3.3	26.2	Guangkexiangnuo	Hap2	8.3	3.58	24.62
IRIS_313-11154	Hap1	-	-	23.2	Hongkezhenuo	Hap2	7.48	3.4	17.61
IRIS_313-11948	Hap1	8	3.3	24.7	Hongmisandan	Hap2	7.38	3.62	16.71
IRIS_313-11789	Hap1	10.2	2.8	23.3	Huangpinuo	Hap2	7.63	4.08	25.69
IRIS_313-10016	Hap1	10	2.6	-	Lengshuinuo	Hap2	8.6	2.68	23.37
IRIS_313-9742	Hap1	10.7	3.2	25.1	Muxiqiu	Hap2	7.92	3.85	20.18
IRIS_313-11579	Hap1	6.7	3.5	19.2	Nipponbare	Hap2	7.88	3.42	21.68
IRIS_313-11196	Hap1	8.6	3.1	-	Shanjiugu	Hap2	8.4	3.98	25.52
IRIS_313-11498	Hap1	9.5	3.7	-	Taidongludao	Hap2	9.3	4.03	31.08
IRIS_313-8955	Hap1	8.2	3.6	-	Tieganwu	Hap2	7.42	3.42	20.57
IRIS_313-9708	Hap1	7	3.1	-	Weiguo	Hap2	7.58	3.65	22.17
IRIS_313-11286	Hap1	8.8	3.3	-	Wudadaozhong	Hap2	7.9	3.03	23.17
IRIS_313-10806	Hap1	8.9	2.8	-	Wuzidui	Hap2	7.3	3.62	19.34
IRIS_313-10864	Hap1	7.7	3.6	26.1	Yangkenuo	Hap2	7.37	3.52	22.23
IRIS_313-12082	Hap1	9.7	2	25.9	Yizhixiang	Hap2	7.7	3.08	18.93
IRIS_313-9629	Hap1	6.8	2.5	12.6	Zimangfeie	Hap2	8.83	3.76	27.6
IRIS_313-10896	Hap1	8	2.9	-	AnnongwangengB-1	Hap2	8.07	3.52	20.9
IRIS_313-10719	Hap1	8	3.3	-	AnnongwangengB-2	Hap2	7.57	3.72	17.85
IRIS_313-11989	Hap1	7.4	2.8	-	Bawangbian1	Hap2	7.6	3.27	23.66
IRIS_313-10051	Hap1	8.5	4.1	27.2	chikenuo	Hap2	8.87	3.35	23.46
IRIS_313-8927	Hap1	8.6	3.1	24.8	cunsanli	Hap2	9.77	3.5	30.35
IRIS_313-10929	Hap1	8.2	3.1	25.4	Dacca6	Hap2	8.26	2.75	20.04
IRIS_313-11230	Hap1	8.8	3	23.3	Gaoyangdiandao	Hap2	9.05	3.92	23.83
IRIS_313-11136	Hap1	7.6	3.6	25.5	Guantuibaihe	Hap2	7.19	3.61	21.49
IRIS_313-11039	Hap1	7.2	3.2	27.5	Hongwan1hao	Hap2	7.98	3.22	22.68
IRIS_313-9366	Hap1	8.9	3.5	32	Huhui628	Hap2	7.77	4.02	17.76
IRIS_313-10041	Hap1	9	3.6	31.3	JP_5	Hap2	9.15	3.34	28.59
IRIS_313-10025	Hap1	7.7	3.3	26.4	Khao_Daeng	Hap2	8.24	3	24.09
CX313	Hap1	-	-	35.1	Lengshuigu	Hap2	8.63	3.55	25.47
CX408	Hap1	-	-	-	Liaogeng287	Hap2	7.23	3.52	23.47
CX265	Hap1	-	-	21.7	M401	Hap2	8.87	3.3	28.08
IRIS_313-9019	Hap1	9.7	3.1	35.2	Milyang23	Hap2	8.31	2.86	23.11
IRIS_313-10874	Hap1	8.3	3.7	-	Ninghui21	Hap2	7.88	3.48	19.36
IRIS_313-11968	Hap1	7.9	3.1	25.8	Shuiyuan300li	Hap2	7.02	3.78	20.78
CX410	Hap1	-	-	-	Yuanjing7	Hap2	6.91	3.43	23.43
IRIS_313-10886	Hap1	6.8	3.6	-	Zhongchao123	Hap2	7.57	3.71	29.16
IRIS_313-9626	Hap1	8.9	3.1	22.3	Zhonghua8hao	Hap2	7.7	3.55	19.76
IRIS_313-11191	Hap1	6.3	2.8	-	Laozaogu	Hap3	7.86	3.31	22.66
IRIS_313-11853	Hap1	7.7	2.9	22.2	ChaoyangyihaoB	Hap3	7.92	3.13	19.73
CX243	Hap1	-	-	-	Dangyu5hao	Hap3	9.48	2.9	24.21
IRIS_313-9978	Hap1	8.1	3.6	-	Funingzipi	Hap3	7.88	3.58	20.59
CX362	Hap1	-	-	-	OM997	Hap3	9.24	2.62	22.31
IRIS_313-12043	Hap1	8.2	2.6	-	Zhong413	Hap3	7.77	3.19	23.5
IRIS_313-12102	Hap1	-	-	-	Jhona349	Hap4	9.47	2.61	23.91
B259	Hap1	-	-	27.3	Jiangxisimiao	Hap5	10.07	2.6	25.13
IRIS_313-9388	Hap1	7.9	3.2	-	Xianggu	Hap5	8.38	3.22	23.22
IRIS_313-11310	Hap1	7.8	3	27.5	Xiaohonggu	Hap5	7.85	3.23	22.23
IRIS_313-10287	Hap1	9.4	2.7	29.2	Nanxiongzaoyou	Hap5	8.83	3.13	22
IRIS_313-9600	Hap1	10	3	-
IRIS_313-9023	Hap1	9.2	2.9	26.2
IRIS_313-8909	Hap1	9.8	2.7	-
CX121	Hap1	-	-	-
IRIS_313-12063	Hap1	9.3	3.5	-
IRIS_313-8450	Hap1	9.8	2.8	-
IRIS_313-9682	Hap1	8.4	3.6	-
IRIS_313-10837	Hap1	6.9	3.4	-
IRIS_313-11439	Hap1	8.9	2.6	24
IRIS_313-11925	Hap1	9.8	2.5	-
CX103	Hap1	-	-	-
IRIS_313-12012	Hap1	8.5	3	26.1
IRIS_313-7793	Hap1	-	-	22.9
IRIS_313-7668	Hap1	-	-	23.6
IRIS_313-12031	Hap1	9.1	4	32.5
IRIS_313-11744	Hap1	8.9	2.9	24.2
IRIS_313-8057	Hap1	-	-	24.7
IRIS_313-12074	Hap1	6.9	2.9	-
IRIS_313-10836	Hap1	7.9	3.2	24.6
IRIS_313-8026	Hap1	-	-	31.3
IRIS_313-8616	Hap1	8.6	2.4	-
IRIS_313-12055	Hap1	6.1	2.8	-
IRIS_313-12269	Hap1	7.8	2.4	-
IRIS_313-11566	Hap1	8.6	2.9	-
IRIS_313-8063	Hap1	-	-	28.2
IRIS_313-11317	Hap1	10.2	2.5	23.5
IRIS_313-8924	Hap1	8	3.1	23.7
IRIS_313-11876	Hap1	9.2	2.8	28.2
IRIS_313-10807	Hap1	8.6	2.7	-
IRIS_313-10680	Hap1	8	3.9	-
IRIS_313-9590	Hap1	8.4	2.8	20.1
IRIS_313-11782	Hap1	10.1	2.9	25
IRIS_313-10961	Hap1	9.3	2.6	-
IRIS_313-12348	Hap1	9.2	4.2	36.9
IRIS_313-11510	Hap1	10	3.3	26.1
CX70	Hap1	-	-	-
IRIS_313-10056	Hap1	7.5	3.3	-
IRIS_313-10010	Hap1	8	3.1	27.4
IRIS_313-12228	Hap1	9.3	3.3	35.7
IRIS_313-8921	Hap1	-	-	22.6
CX131	Hap1	-	-	26.9
IRIS_313-11663	Hap1	8.9	3.2	29.9
IRIS_313-10129	Hap1	8.2	3.1	22.6
CX98	Hap1	-	-	28.4
CX143	Hap1	-	-	12.5
IRIS_313-11428	Hap1	10.6	3.1	33.1
IRIS_313-9227	Hap1	10.3	2.7	-
IRIS_313-15910	Hap1	-	-	17.7
IRIS_313-12257	Hap1	9.8	4	-
B201	Hap1	-	-	-
IRIS_313-11043	Hap1	7.9	3.1	-
CX11	Hap1	-	-	-
IRIS_313-9313	Hap1	8.3	3.1	23.8
IRIS_313-11285	Hap1	8.6	3.3	-
CX423	Hap1	-	-	-
IRIS_313-8519	Hap1	8	2.8	32.9
IRIS_313-9363	Hap1	9.6	2.7	21.8
IRIS_313-12281	Hap1	8.9	3.8	-
IRIS_313-9611	Hap1	8.5	2.6	24.1
IRIS_313-10176	Hap1	9	2.9	29.1
IRIS_313-11463	Hap1	9	3.2	-
IRIS_313-11368	Hap1	8.8	3.9	28.9
IRIS_313-10687	Hap1	9.7	2.9	-
IRIS_313-10515	Hap1	7.4	3.1	21.8
IRIS_313-12190	Hap1	10.1	2.9	-
IRIS_313-11804	Hap1	8.1	3.3	24.4
IRIS_313-8631	Hap1	8	3.5	28.4
IRIS_313-10035	Hap1	9.3	3.3	28.8
IRIS_313-12037	Hap1	8.5	2.7	-
IRIS_313-11970	Hap1	8.6	2.1	-
CX342	Hap1	-	-	27.9
IRIS_313-8999	Hap1	7	3.5	27.9
IRIS_313-12139	Hap1	6.4	1.9	21.2
B193	Hap1	-	-	27.3
IRIS_313-11639	Hap1	8	2.9	22.4
CX42	Hap1	-	-	23.6
IRIS_313-9506	Hap1	7.4	3.2	-
IRIS_313-8580	Hap1	7.7	2.9	-
B140	Hap1	-	-	26.9
IRIS_313-7859	Hap1	-	-	-
IRIS_313-10603	Hap1	8.5	3.2	23.7
IRIS_313-8626	Hap1	8.2	3.9	26.1
CX88	Hap1	-	-	20.8
IRIS_313-10965	Hap1	8.7	2.6	25.2
IRIS_313-11040	Hap1	8.9	3.1	-
IRIS_313-10353	Hap1	8.2	3.1	29.8
IRIS_313-9519	Hap1	9.1	3.3	26.6
IRIS_313-11314	Hap1	9.6	3	-
IRIS_313-11524	Hap1	8.9	3	-
IRIS_313-9705	Hap1	7.9	3.4	-
IRIS_313-11418	Hap1	10.7	2.7	28
IRIS_313-11132	Hap1	-	-	27.6
IRIS_313-10290	Hap1	8.8	2.5	-
IRIS_313-9687	Hap1	8	3.2	-
IRIS_313-9208	Hap1	8.7	3.1	-
IRIS_313-11229	Hap1	8.8	3.1	23.6
IRIS_313-8978	Hap1	8.1	2.9	-
IRIS_313-9817	Hap1	12	2.9	38.4
IRIS_313-10852	Hap1	7.2	3.5	-
IRIS_313-8215	Hap1	-	-	-
IRIS_313-9273	Hap1	8.1	2.7	-
CX134	Hap1	-	-	25.6
IRIS_313-12182	Hap1	9	2.6	-
IRIS_313-11031	Hap1	-	-	24.4
IRIS_313-8341	Hap1	8.8	2.6	18.8
IRIS_313-12142	Hap1	5.9	1.8	19.8
CX250	Hap1	-	-	-
IRIS_313-11034	Hap1	8.7	2.5	21.3
IRIS_313-12006	Hap1	8.6	2.8	-
IRIS_313-12194	Hap1	-	-	36.7
CX420	Hap1	-	-	-
IRIS_313-8703	Hap1	8.5	3.1	-
IRIS_313-10452	Hap1	-	-	24.4
IRIS_313-11743	Hap1	9	3.1	25.1
IRIS_313-10542	Hap1	8	3.3	26.2
B085	Hap1	-	-	23.1
IRIS_313-10158	Hap1	10.2	2.8	-
IRIS_313-10776	Hap1	8.3	3.6	-
IRIS_313-11526	Hap1	8.8	3.2	25.1
IRIS_313-11677	Hap1	9.3	2.8	-
IRIS_313-10957	Hap1	9	2.8	-
IRIS_313-11857	Hap1	7.6	3.3	25.9
IRIS_313-10884	Hap1	10	3.5	-
IRIS_313-12047	Hap1	7.1	2.7	-
B113	Hap1	-	-	23.7
CX226	Hap1	-	-	24.4
IRIS_313-11496	Hap1	9.2	3.3	-
IRIS_313-8987	Hap1	9.9	2.6	-
IRIS_313-9601	Hap1	10.1	2.4	20.5
IRIS_313-11234	Hap1	10.4	2.9	-
IRIS_313-10032	Hap1	8.7	2.4	19.6
IRIS_313-11811	Hap1	9.1	2.9	27.1
B232	Hap1	-	-	28.3
IRIS_313-11107	Hap1	8.8	3.4	-
IRIS_313-7924	Hap1	-	-	24.9
CX66	Hap1	-	-	21.2
IRIS_313-10784	Hap1	9.6	3.2	26.1
IRIS_313-10734	Hap1	8	2.7	17.5
IRIS_313-7664	Hap1	-	-	-
IRIS_313-10608	Hap1	10.4	3	-
IRIS_313-9176	Hap1	7.3	3.5	-
IRIS_313-9174	Hap1	8.2	3.4	28.2
B204	Hap1	-	-	28.7
IRIS_313-8474	Hap1	-	-	34.1
CX8	Hap1	-	-	25.3
IRIS_313-10047	Hap1	8.1	3.2	24.3
IRIS_313-10899	Hap1	10	2.4	-
IRIS_313-11792	Hap1	8.7	4.1	28.1
IRIS_313-11763	Hap1	8.7	2.8	26.8
IRIS_313-11953	Hap1	8.4	3.1	-
IRIS_313-8559	Hap1	-	-	25.5
IRIS_313-9317	Hap1	7.8	3.1	21.8
IRIS_313-8435	Hap1	7.8	3.3	-
IRIS_313-9360	Hap1	9.8	2.8	-
IRIS_313-10061	Hap1	12.7	3	30
IRIS_313-11451	Hap1	8.3	2.5	18.2
IRIS_313-10854	Hap1	9	2.8	25
IRIS_313-8664	Hap1	7.4	3.2	-
IRIS_313-8884	Hap1	9.9	3.1	-
CX249	Hap1	-	-	-
CX97	Hap1	-	-	24
IRIS_313-12279	Hap1	9.6	3	-
CX149	Hap1	-	-	-
IRIS_313-7815	Hap1	-	-	25.1
IRIS_313-7696	Hap1	-	-	-
CX374	Hap1	-	-	24.6
IRIS_313-10374	Hap1	-	-	22.2
IRIS_313-8767	Hap1	7.5	3.1	-
B227	Hap1	-	-	-
IRIS_313-9111	Hap1	7.8	2.3	18
IRIS_313-11787	Hap1	8.9	3.7	31.6
IRIS_313-10798	Hap1	6.9	3.5	-
IRIS_313-10670	Hap1	8.5	2.6	-
IRIS_313-11846	Hap1	9.2	3.2	-
IRIS_313-11723	Hap1	10.8	2.6	32.8
IRIS_313-10337	Hap1	8.4	2.9	-
IRIS_313-11704	Hap1	5.9	2.5	-
IRIS_313-12325	Hap1	7.4	2.4	25.9
IRIS_313-11481	Hap1	9.5	2.8	-
IRIS_313-11247	Hap1	9.3	3	-
IRIS_313-8641	Hap1	9	2.6	16.8
IRIS_313-11797	Hap1	10	2.5	30.4
IRIS_313-9641	Hap1	-	-	20.8
IRIS_313-10868	Hap1	6	2.3	12.7
IRIS_313-10417	Hap1	-	-	25.9
IRIS_313-8857	Hap1	7.9	2.7	-
IRIS_313-11149	Hap1	10.3	2.8	30.5
IRIS_313-10901	Hap1	-	-	26.2
IRIS_313-10933	Hap1	7.6	3.4	-
IRIS_313-11598	Hap1	-	-	-
IRIS_313-8865	Hap1	8	3.4	25.4
CX422	Hap1	-	-	-
CX50	Hap1	-	-	-
IRIS_313-11644	Hap1	8.2	3.2	24.3
IRIS_313-10484	Hap1	-	-	-
IRIS_313-7728	Hap1	-	-	23.9
IRIS_313-11478	Hap1	9.2	3.2	26.6
CX268	Hap1	-	-	20.9
IRIS_313-10050	Hap1	10.1	2.5	26.8
IRIS_313-10333	Hap1	7.7	2.8	23
IRIS_313-12244	Hap1	8.1	2.8	-
IRIS_313-11508	Hap1	9.4	2.9	-
IRIS_313-10958	Hap1	9.4	2.3	18.8
IRIS_313-11467	Hap1	10.1	2.9	27.4
IRIS_313-11965	Hap1	7.7	2.7	22.1
IRIS_313-7646	Hap1	-	-	-
B073	Hap1	-	-	20.5
B164	Hap1	-	-	-
IRIS_313-10628	Hap1	8.9	2.6	33.3
IRIS_313-8232	Hap1	10	2.9	29.5
IRIS_313-7773	Hap1	-	-	-
IRIS_313-10718	Hap1	7.3	2.9	18.3
CX153	Hap1	-	-	24.9
IRIS_313-8523	Hap1	9.7	3.3	31.3
IRIS_313-10226	Hap1	9.2	3	27.1
CX24	Hap1	-	-	23.5
IRIS_313-11928	Hap1	7.6	2.7	18.1
IRIS_313-10754	Hap1	8.1	3.1	20.2
B163	Hap1	-	-	22.6
IRIS_313-11712	Hap1	9.1	3.1	27.9
IRIS_313-15909	Hap1	-	-	-
CX242	Hap1	-	-	-
IRIS_313-11958	Hap1	9.7	2.7	-
IRIS_313-11329	Hap1	9.8	3.1	-
IRIS_313-10400	Hap1	9.1	2.3	24.8
IRIS_313-11379	Hap1	8.2	2.9	18.3
IRIS_313-10904	Hap1	8.3	2.8	-
IRIS_313-11884	Hap1	8.7	3.1	23.2
IRIS_313-10779	Hap1	9.5	2.3	21.4
IRIS_313-11693	Hap1	6.9	2.7	20.3
B126	Hap1	-	-	23.7
IRIS_313-8293	Hap1	8.7	2.8	-
IRIS_313-7959	Hap1	-	-	-
IRIS_313-11094	Hap1	11.1	4.1	-
IRIS_313-11437	Hap1	10.1	2.6	22.3
IRIS_313-12342	Hap1	9.6	3.7	36.6
IRIS_313-11668	Hap1	8.5	3	28.6
B018	Hap1	-	-	20.1
IRIS_313-9375	Hap1	10.3	3.2	28.9
IRIS_313-8292	Hap1	8.5	3.5	27.2
CX27	Hap1	-	-	17.7
IRIS_313-8694	Hap1	9.1	3.3	-
CX182	Hap1	-	-	-
IRIS_313-11270	Hap1	-	-	21.7
IRIS_313-9770	Hap1	9.2	3.9	-
IRIS_313-11497	Hap1	9.3	3.6	-
IRIS_313-12355	Hap1	10.6	2.8	25
IRIS_313-10705	Hap1	-	-	-
B092	Hap1	-	-	-
IRIS_313-10477	Hap1	8.4	3	-
CX235	Hap1	-	-	22.3
IRIS_313-11854	Hap1	7.7	3.1	22.4
B238	Hap1	-	-	24.7
IRIS_313-11048	Hap1	8.7	3.2	26.2
IRIS_313-12134	Hap1	7	3	-
IRIS_313-11625	Hap1	8.2	2.1	18.9
IRIS_313-10602	Hap1	8	3.4	22.4
IRIS_313-11753	Hap1	8.8	3	26.4
IRIS_313-11071	Hap1	8.8	3.1	24.6
B052	Hap1	-	-	20.1
IRIS_313-7699	Hap1	-	-	29.6
CX206	Hap1	-	-	20.4
IRIS_313-11867	Hap1	8.4	2.7	22
IRIS_313-10830	Hap1	7.9	2.9	19.7
IRIS_313-8192	Hap1	-	-	25
B059	Hap1	-	-	23.4
CX144	Hap1	-	-	28.8
IRIS_313-10995	Hap1	7.8	3.1	-
IRIS_313-11413	Hap1	7.5	3	-
IRIS_313-10960	Hap1	8.9	2.7	-
IRIS_313-11681	Hap1	9.1	3.2	-
IRIS_313-8813	Hap1	8	3.2	18.4
IRIS_313-8010	Hap1	-	-	-
IRIS_313-10300	Hap1	9.2	2.7	24
IRIS_313-11913	Hap1	9.3	2.9	29.6
IRIS_313-10517	Hap1	8.5	3.3	30.2
IRIS_313-11810	Hap1	9.9	2.9	-
IRIS_313-9661	Hap1	7.9	3.1	20.7
IRIS_313-11103	Hap1	9.8	3.6	-
B051	Hap1	-	-	22.4
IRIS_313-8161	Hap1	-	-	-
IRIS_313-12261	Hap1	9.6	2.8	23.7
IRIS_313-9482	Hap1	8.9	2.2	21.5
IRIS_313-10951	Hap1	8.4	2.4	19.3
IRIS_313-9286	Hap1	9.6	2.4	-
CX431	Hap1	-	-	-
IRIS_313-11429	Hap1	8.2	3.5	-
IRIS_313-11799	Hap1	9	3.1	-
IRIS_313-9924	Hap1	8.5	3.2	28.2
IRIS_313-8988	Hap1	8.7	3	28.5
CX378	Hap1	-	-	18
B153	Hap1	-	-	21.8
IRIS_313-8960	Hap1	10.1	2.6	-
IRIS_313-8745	Hap1	9.4	3.2	30
IRIS_313-10898	Hap1	8.3	2.6	-
CX328	Hap1	-	-	27.9
IRIS_313-10102	Hap1	9.1	2.6	22.2
B241	Hap1	-	-	26.3
B114	Hap1	-	-	-
IRIS_313-11747	Hap1	8.9	2.9	26.7
IRIS_313-8889	Hap1	8.6	2.8	-
IRIS_313-8076	Hap1	-	-	20.9
IRIS_313-11059	Hap1	9	3.3	25.6
IRIS_313-8660	Hap1	7.4	3.1	-
IRIS_313-10557	Hap1	8.4	2.9	-
IRIS_313-12296	Hap1	8.1	2.6	-
IRIS_313-9464	Hap1	11.8	2.8	31.8
IRIS_313-10114	Hap1	8.5	2.7	32.1
IRIS_313-10881	Hap1	7.2	3.6	20.7
CX542	Hap1	-	-	24.4
IRIS_313-10825	Hap1	-	-	-
B192	Hap1	-	-	26.3
B213	Hap1	-	-	25.5
IRIS_313-8922	Hap1	-	-	-
IRIS_313-10268	Hap1	10.1	2.5	27.9
IRIS_313-9897	Hap1	9.3	3.5	31.7
IRIS_313-11438	Hap1	9.9	2.5	24.6
B223	Hap1	-	-	30.1
IRIS_313-11700	Hap1	9.5	3.1	34.2
IRIS_313-10661	Hap1	8.8	3.4	29.2
B015	Hap1	-	-	24.3
IRIS_313-11877	Hap1	9.5	2.9	27.4
IRIS_313-8062	Hap1	-	-	25
IRIS_313-10870	Hap1	5.7	3.1	-
IRIS_313-8466	Hap1	9.1	2.4	-
IRIS_313-9619	Hap1	9.1	2.4	-
IRIS_313-11629	Hap1	8.6	2.6	18.9
IRIS_313-9774	Hap1	7.5	3.5	26.2
IRIS_313-10656	Hap1	10.4	3.9	37.7
IRIS_313-10971	Hap1	-	-	26.1
IRIS_313-11238	Hap1	9.2	2.9	-
IRIS_313-11815	Hap1	9.8	3	24.3
IRIS_313-11600	Hap1	7.8	3	-
IRIS_313-11297	Hap1	7	3.8	23.7
IRIS_313-10937	Hap1	7.8	3.4	-
CX248	Hap1	-	-	21.3
IRIS_313-10271	Hap1	9.7	2.7	-
B134	Hap1	-	-	29
B150	Hap1	-	-	23.6
IRIS_313-8854	Hap1	-	-	26.6
IRIS_313-11041	Hap1	8.4	3.2	24.3
IRIS_313-10190	Hap1	7.8	2.9	24.2
IRIS_313-10573	Hap1	6.3	2.4	23.2
IRIS_313-11657	Hap1	8.6	2.6	-
CX238	Hap1	-	-	-
IRIS_313-10355	Hap1	8.2	2.4	-
CX113	Hap1	-	-	25.6
IRIS_313-10289	Hap1	9.4	2.6	-
IRIS_313-8976	Hap1	8.8	2.5	21.4
IRIS_313-8486	Hap1	8.4	3.1	25.5
IRIS_313-7993	Hap1	-	-	-
CX319	Hap1	-	-	32.4
IRIS_313-10325	Hap1	10.8	2.6	-
IRIS_313-8405	Hap1	8	2.9	-
IRIS_313-10701	Hap1	8	2.7	-
IRIS_313-8572	Hap1	9.1	3.1	-
IRIS_313-11821	Hap1	7.1	3.3	21.9
CX241	Hap1	-	-	-
IRIS_313-12046	Hap1	7.8	2.4	-
IRIS_313-11322	Hap1	7.9	3.3	-
IRIS_313-10541	Hap1	9.6	2.7	-
IRIS_313-11716	Hap1	9.5	2.7	-
IRIS_313-10888	Hap1	10.1	3.3	26.3
IRIS_313-11729	Hap1	7.9	3	25.1
CX228	Hap1	-	-	-
IRIS_313-12217	Hap1	6.8	3.2	23.2
IRIS_313-10511	Hap1	9.2	2.6	23.3
IRIS_313-10676	Hap1	9.5	3.1	27.7
IRIS_313-10799	Hap1	8.6	3.8	25.8
IRIS_313-11620	Hap1	8.8	2.7	23.4
IRIS_313-8712	Hap1	8.4	3.6	23.1
IRIS_313-11863	Hap1	8	3.1	24.7
IRIS_313-12161	Hap1	6.3	1.6	20.5
IRIS_313-12045	Hap1	8.8	2.6	-
IRIS_313-8681	Hap1	7.7	2.6	-
IRIS_313-10587	Hap1	8.4	3.8	29.2
IRIS_313-12143	Hap1	6	2.3	-
IRIS_313-10918	Hap1	-	-	-
IRIS_313-11766	Hap1	9.6	2.8	28.9
IRIS_313-8439	Hap1	9	3.2	-
CX3	Hap1	-	-	27.2
IRIS_313-12121	Hap1	7.1	2.2	-
IRIS_313-10720	Hap1	-	-	-
CX417	Hap1	-	-	-
IRIS_313-11158	Hap1	-	-	22.4
IRIS_313-9851	Hap1	7.7	3.3	23
B216	Hap1	-	-	-
IRIS_313-12097	Hap1	7	2.7	-
IRIS_313-10007	Hap1	9	3.3	29.2
IRIS_313-11167	Hap1	-	-	21.2
IRIS_313-11796	Hap1	8.3	3.2	23.4
IRIS_313-11734	Hap1	8.1	3.2	26.1
IRIS_313-10747	Hap1	9.2	3.3	-
IRIS_313-12021	Hap1	9.5	3.1	-
IRIS_313-9570	Hap1	9.5	3	28.6
IRIS_313-10861	Hap1	8.1	3.3	22.8
IRIS_313-11832	Hap1	9.3	2.8	-
IRIS_313-10751	Hap1	7.8	3.1	24.1
IRIS_313-11221	Hap1	9.3	2.8	-
B187	Hap1	-	-	20.9
IRIS_313-11570	Hap1	8.9	3	25.1
IRIS_313-12249	Hap1	8.9	2.5	-
B102	Hap1	-	-	-
IRIS_313-11206	Hap1	8	3.1	25.7
IRIS_313-11754	Hap1	9.8	3.1	31.5
IRIS_313-10928	Hap1	9.6	2.5	24.9
CX269	Hap1	-	-	31.9
IRIS_313-11164	Hap1	10.7	3	-
IRIS_313-11062	Hap1	5.7	2.9	13.5
IRIS_313-11885	Hap1	8.3	2.9	24.4
IRIS_313-11840	Hap1	10.2	2.8	-
B096	Hap1	-	-	-
IRIS_313-9745	Hap1	10.1	3.3	-
B217	Hap1	-	-	-
IRIS_313-7688	Hap1	9.3	2.6	21.5
IRIS_313-11859	Hap1	8.4	2.9	-
IRIS_313-11903	Hap1	8.4	3.2	26.5
IRIS_313-10797	Hap1	9.8	2.7	-
IRIS_313-11735	Hap1	8.2	2.9	22.1
IRIS_313-11126	Hap1	7.9	3.3	22.9
IRIS_313-12321	Hap1	8.4	3.5	32.5
IRIS_313-12052	Hap1	8.5	3.4	31.4
IRIS_313-11049	Hap1	8.2	3	-
IRIS_313-11350	Hap1	6.8	2.9	15.1
IRIS_313-9706	Hap1	7.5	3.2	-
IRIS_313-11104	Hap1	9.3	3.4	-
IRIS_313-11033	Hap1	-	-	-
IRIS_313-11940	Hap1	8.5	2.8	24.8
IRIS_313-10295	Hap1	9.5	2.3	22.7
IRIS_313-12118	Hap1	6	2	-
IRIS_313-11068	Hap1	8.2	3	22.1
IRIS_313-11070	Hap1	7.3	3	21.6
IRIS_313-12068	Hap1	9.2	3.2	-
CX100	Hap1	-	-	23.9
IRIS_313-11156	Hap1	8.8	2.3	22.7
IRIS_313-10889	Hap1	7.5	3.4	-
IRIS_313-10872	Hap1	-	-	-
IRIS_313-11866	Hap1	7.6	3.1	25.1
IRIS_313-11851	Hap1	9.5	4.1	-
IRIS_313-12284	Hap1	7.4	2.7	25.5
IRIS_313-10952	Hap1	7.9	2.9	-
IRIS_313-10831	Hap1	7.3	2.6	-
IRIS_313-12246	Hap1	9.1	3	32.1
IRIS_313-10099	Hap1	8.4	2.7	-
B157	Hap1	-	-	-
IRIS_313-8410	Hap1	7.8	3	-
IRIS_313-12015	Hap1	9.3	2.7	30.5
B233	Hap1	-	-	24.4
IRIS_313-10721	Hap1	7.7	3.2	24.9
IRIS_313-12164	Hap1	6.2	2.2	28.3
IRIS_313-7992	Hap1	-	-	-
IRIS_313-10934	Hap1	8.8	3.3	31.1
IRIS_313-12229	Hap1	9.8	2.9	-
IRIS_313-10804	Hap1	7.8	2.1	-
CX561	Hap1	-	-	-
IRIS_313-10361	Hap1	8	3	-
IRIS_313-10170	Hap1	8	3	26.5
CX421	Hap1	-	-	-
IRIS_313-9602	Hap1	10.1	3	29.3
CX267	Hap1	-	-	19.6
IRIS_313-11209	Hap1	8.1	3.6	-
B027	Hap1	-	-	24.9
IRIS_313-11513	Hap1	8.2	3.3	24.5
IRIS_313-11748	Hap1	8.7	3	23
IRIS_313-12004	Hap1	8.6	3.7	-
CX367	Hap1	-	-	30.8
IRIS_313-12292	Hap1	9	3.1	-
B017	Hap1	-	-	-
IRIS_313-10708	Hap1	9.2	2.6	19.7
IRIS_313-10509	Hap1	8.1	2.6	20.6
CX123	Hap1	-	-	-
IRIS_313-7689	Hap1	8.9	2.4	20.1
IRIS_313-11660	Hap1	9.5	3.3	-
CX315	Hap1	-	-	24.5
IRIS_313-8656	Hap1	9.7	2.4	18.7
IRIS_313-11659	Hap1	8.2	2.9	-
IRIS_313-10485	Hap1	10	3.2	-
IRIS_313-7824	Hap1	-	-	28.9
CX360	Hap1	-	-	20.6
IRIS_313-11053	Hap1	7.9	3.4	23.1
IRIS_313-10026	Hap1	8.3	2.7	23.3
IRIS_313-11954	Hap1	7.9	3.1	22.6
IRIS_313-11667	Hap1	8.9	3.1	29.7
IRIS_313-12065	Hap1	8.4	3.2	32.9
IRIS_313-11673	Hap1	7.4	2.6	-
IRIS_313-12222	Hap1	8.5	3	24.5
IRIS_313-9368	Hap1	8.3	3.2	22.9
IRIS_313-8180	Hap1	-	-	23.7
IRIS_313-12353	Hap1	9	3.8	-
CX220	Hap1	-	-	32.1
IRIS_313-8595	Hap1	10.3	2.9	31.7
IRIS_313-10048	Hap1	10.6	3.4	36.6
IRIS_313-12322	Hap1	9	3.6	32.7
IRIS_313-10334	Hap1	7.9	2.8	-
IRIS_313-7809	Hap1	-	-	27.8
IRIS_313-10813	Hap1	8.6	2	-
IRIS_313-9976	Hap1	7.9	3.4	24.8
CX376	Hap1	-	-	28.1
IRIS_313-9609	Hap1	8	2.5	24.3
IRIS_313-11938	Hap1	7.9	3	-
IRIS_313-10054	Hap1	10.4	2.7	25.9
IRIS_313-11617	Hap1	7.9	3	21.3
IRIS_313-11636	Hap1	8.3	3.3	-
B104	Hap1	-	-	21.6
IRIS_313-8963	Hap1	8	3.1	27.3
IRIS_313-8725	Hap1	7.8	2.5	-
IRIS_313-12258	Hap1	8.5	3.5	33.8
IRIS_313-11990	Hap1	8.5	3.1	25.5
IRIS_313-9949	Hap1	9	4	-
IRIS_313-9841	Hap1	11.4	2.6	26.7
IRIS_313-10594	Hap1	-	-	20.7
CX111	Hap1	-	-	28.2
IRIS_313-11730	Hap1	7.1	3.1	21.5
IRIS_313-11624	Hap1	8.9	3	25.5
IRIS_313-11893	Hap1	8.7	3.2	23.7
IRIS_313-8401	Hap1	-	-	-
B063	Hap1	-	-	-
IRIS_313-7826	Hap1	-	-	-
B264	Hap1	-	-	26.5
IRIS_313-8193	Hap1	-	-	22
B188	Hap1	-	-	26.9
IRIS_313-8754	Hap1	8.5	3.4	-
IRIS_313-12234	Hap1	7.9	2.8	-
IRIS_313-9691	Hap1	9.7	2.6	-
IRIS_313-10865	Hap1	8.5	4	26.4
IRIS_313-10900	Hap1	8.6	3.1	-
IRIS_313-15901	Hap1	-	-	26.2
IRIS_313-11856	Hap1	7.9	3.1	24.9
CX91	Hap1	-	-	-
CX114	Hap1	-	-	25.8
IRIS_313-10619	Hap1	9.6	3.1	26.2
CX48	Hap1	-	-	26.4
IRIS_313-8492	Hap1	8.9	2.9	24.6
IRIS_313-11871	Hap1	8.1	2.8	21.5
IRIS_313-8205	Hap1	-	-	-
IRIS_313-11707	Hap1	9.3	2.7	-
CX35	Hap1	-	-	24.9
IRIS_313-8436	Hap1	8.7	3.2	20.6
IRIS_313-7870	Hap1	-	-	32.9
IRIS_313-7722	Hap1	-	-	24.8
IRIS_313-11943	Hap1	-	-	26.6
CX108	Hap1	-	-	28.5
IRIS_313-7799	Hap1	-	-	-
IRIS_313-11021	Hap1	10	2.4	22.9
IRIS_313-7885	Hap1	9	4.4	-
IRIS_313-10716	Hap1	8.1	3	25.6
IRIS_313-11691	Hap1	7.9	2.9	28.2
IRIS_313-8606	Hap1	8.4	2.9	-
IRIS_313-10401	Hap1	-	-	24.3
IRIS_313-9831	Hap1	-	-	-
IRIS_313-11878	Hap1	8.3	3.1	24.7
CX12	Hap1	-	-	20.2
IRIS_313-9452	Hap1	9.2	2.5	20.8
IRIS_313-11760	Hap1	9	2.6	25.9
IRIS_313-11881	Hap1	8.7	3.2	25.1
IRIS_313-9066	Hap1	9.4	2.9	-
IRIS_313-10423	Hap1	8.6	2.9	22.7
CX343	Hap1	-	-	24.2
IRIS_313-9117	Hap1	8.3	2.7	-
IRIS_313-7720	Hap1	-	-	19.7
CX373	Hap1	-	-	24.6
IRIS_313-11080	Hap1	9.2	3.4	-
IRIS_313-8769	Hap1	9.8	3.3	-
IRIS_313-9406	Hap1	9.3	2.5	-
IRIS_313-11914	Hap1	10.7	2.6	-
IRIS_313-9129	Hap1	9.1	3	30.9
IRIS_313-11746	Hap1	8.7	2.8	25.8
IRIS_313-8433	Hap1	7.7	3.1	26.2
IRIS_313-12010	Hap1	8.2	3.1	24.5
CX230	Hap1	-	-	22.8
IRIS_313-10876	Hap1	8	2.9	21.4
B258	Hap1	-	-	25.3
IRIS_313-11436	Hap1	9.4	3.2	25.7
CX162	Hap1	-	-	23.6
IRIS_313-10855	Hap1	9	3.1	-
IRIS_313-10527	Hap1	7.6	3	27.4
CX409	Hap1	-	-	-
IRIS_313-7650	Hap1	-	-	21.8
IRIS_313-10850	Hap1	-	-	-
IRIS_313-10595	Hap1	-	-	-
IRIS_313-11572	Hap1	8.5	3.2	23.9
IRIS_313-10394	Hap1	8.7	2.9	-
B083	Hap1	-	-	21.8
IRIS_313-10211	Hap1	8.1	2.9	26.3
IRIS_313-11269	Hap1	-	-	27.5
CX368	Hap1	-	-	-
IRIS_313-7866	Hap1	-	-	-
IRIS_313-12241	Hap1	8.3	2.3	18.2
CX340	Hap1	-	-	-
IRIS_313-9049	Hap1	11.2	2.7	-
CX288	Hap1	-	-	-
IRIS_313-8982	Hap1	8.7	2.8	24.8
IRIS_313-11860	Hap1	8	3.1	23.3
IRIS_313-8940	Hap1	7.9	2.9	24.1
IRIS_313-10040	Hap1	-	-	20.2
IRIS_313-12309	Hap1	10.4	3.5	24.4
CX214	Hap1	-	-	29.6
CX86	Hap1	-	-	23.9
IRIS_313-11295	Hap1	8.5	3.1	21.4
IRIS_313-7863	Hap1	-	-	26.3
IRIS_313-11682	Hap1	9.9	3.4	-
IRIS_313-11042	Hap1	8.4	3.4	-
IRIS_313-11966	Hap1	8.4	3	27.8
IRIS_313-11205	Hap1	8.9	3.2	28.4
IRIS_313-10476	Hap1	8.1	3.5	28
IRIS_313-11066	Hap1	7.3	3.4	24.6
B123	Hap1	-	-	-
B267	Hap1	-	-	-
IRIS_313-11889	Hap1	9.8	3	30
IRIS_313-8803	Hap1	9.6	2.4	20.3
IRIS_313-7909	Hap1	-	-	26.5
IRIS_313-11281	Hap1	8.8	2.8	-
IRIS_313-10260	Hap1	9	2.4	23.4
IRIS_313-11037	Hap1	8	2.8	18.9
IRIS_313-11371	Hap1	8.8	3.3	-
IRIS_313-10679	Hap1	9.7	4	-
IRIS_313-9053	Hap1	8.3	2.4	-
IRIS_313-9472	Hap1	8.5	3.2	28.4
IRIS_313-8323	Hap1	9.1	2.3	-
IRIS_313-12094	Hap1	4.7	2.1	13.7
CX318	Hap1	-	-	-
IRIS_313-11494	Hap1	7.8	3.4	23.2
IRIS_313-12252	Hap1	8.6	3.8	-
IRIS_313-11017	Hap1	8.6	3.4	-
IRIS_313-9287	Hap1	9.3	2.9	24.1
IRIS_313-10885	Hap1	7.8	2.5	18.5
CX418	Hap1	-	-	-
IRIS_313-9020	Hap1	9.4	2.6	30.2
IRIS_313-10497	Hap1	-	-	22.6
CX377	Hap1	-	-	23.8
IRIS_313-10894	Hap1	9.2	3.1	27.8
IRIS_313-11772	Hap1	9.2	2.9	26
IRIS_313-10489	Hap1	7.3	3.6	22.7
IRIS_313-11223	Hap1	-	-	18.1
IRIS_313-12226	Hap1	10.3	3.7	41.5
IRIS_313-12144	Hap1	6	1.7	-
IRIS_313-10103	Hap1	8.4	2.8	-
IRIS_313-10768	Hap1	8.8	2.8	-
IRIS_313-8536	Hap1	8.3	2.7	-
IRIS_313-9648	Hap1	-	-	-
IRIS_313-9969	Hap1	8.7	3.1	25.8
IRIS_313-8771	Hap1	-	-	26.3
IRIS_313-11512	Hap1	10.5	2.9	26
CX122	Hap1	-	-	23.2
IRIS_313-10736	Hap1	6.5	2.8	12.7
CX403	Hap1	-	-	-
IRIS_313-10620	Hap1	10.4	2.7	33.8
B062	Hap1	-	-	25.8
B135	Hap1	-	-	25.7
IRIS_313-8687	Hap1	8.1	3.6	-
IRIS_313-11900	Hap1	10.8	4.1	39
IRIS_313-12014	Hap1	10.3	2.7	28
B184	Hap1	-	-	20.6
IRIS_313-7698	Hap1	-	-	-
B074	Hap1	-	-	-
IRIS_313-12299	Hap1	10.9	4.1	-
IRIS_313-12079	Hap1	6.7	2.6	-
IRIS_313-11755	Hap1	9.4	3.4	-
IRIS_313-11937	Hap1	8	3.1	23
CX72	Hap1	-	-	20.9
IRIS_313-10574	Hap1	-	-	-
IRIS_313-11003	Hap1	9.2	3.1	-
IRIS_313-11826	Hap1	6.2	2.5	13.1
CX305	Hap1	-	-	-
CX419	Hap1	-	-	-
CX112	Hap1	-	-	24.8
IRIS_313-11632	Hap1	7.1	2.3	13.5
IRIS_313-9605	Hap1	7.9	3	-
CX411	Hap1	-	-	-
IRIS_313-7795	Hap1	-	-	23.9
IRIS_313-10712	Hap1	9.6	3.7	-
IRIS_313-11923	Hap1	12.4	3.5	-
IRIS_313-11599	Hap1	9.2	2.5	23.2
IRIS_313-9262	Hap1	8.9	2.9	24.1
IRIS_313-8968	Hap1	7.8	3.2	26.1
IRIS_313-11862	Hap1	-	-	21.4
B012	Hap1	-	-	21.7
IRIS_313-12259	Hap1	9.3	3.5	30.4
IRIS_313-9351	Hap1	8.8	3.3	-
CX119	Hap1	-	-	21.6
IRIS_313-7838	Hap1	-	-	-
IRIS_313-11376	Hap1	9.1	3.5	-
CX347	Hap1	-	-	25.1
IRIS_313-11897	Hap1	8.9	3.2	27.5
IRIS_313-12130	Hap1	6.5	2.9	-
CX393	Hap1	-	-	18.9
IRIS_313-10327	Hap1	-	-	32.2
IRIS_313-15905	Hap1	-	-	28.8
IRIS_313-11982	Hap1	7.7	3.4	-
CX370	Hap1	-	-	-
IRIS_313-10890	Hap1	7.9	3.6	-
B095	Hap1	-	-	20.7
IRIS_313-8392	Hap1	9.4	2.7	-
IRIS_313-10062	Hap1	10	3	-
IRIS_313-11802	Hap1	8.6	3.3	25.6
IRIS_313-11109	Hap1	9	3.9	23.1
IRIS_313-9469	Hap1	8.6	3.4	-
IRIS_313-8744	Hap1	-	-	22
IRIS_313-11791	Hap1	-	-	26.7
IRIS_313-10555	Hap1	8.9	2.7	-
IRIS_313-10795	Hap1	8.3	3.4	25.9
IRIS_313-8312	Hap1	8	3.3	-
IRIS_313-8044	Hap1	-	-	22.8
IRIS_313-8383	Hap1	-	-	-
IRIS_313-11461	Hap1	9.1	3.4	27.7
IRIS_313-11930	Hap1	9.5	2.6	23.6
B234	Hap1	-	-	23.1
IRIS_313-9791	Hap1	-	-	30.5
IRIS_313-10523	Hap1	-	-	-
CX133	Hap1	-	-	25.4
IRIS_313-8647	Hap1	8.2	3	-
B190	Hap1	-	-	23.4
IRIS_313-8608	Hap1	9.1	2.6	-
IRIS_313-11869	Hap1	7.7	3.1	22.4
IRIS_313-11979	Hap1	9.1	2.2	25.2
IRIS_313-8903	Hap1	8.8	2.6	20.3
IRIS_313-9329	Hap1	8.6	2.7	-
IRIS_313-12313	Hap1	8.7	3.9	-
IRIS_313-10654	Hap1	10.8	2.9	24.4
B252	Hap1	-	-	23.4
IRIS_313-10931	Hap1	8.2	3.7	-
IRIS_313-9297	Hap1	10.1	3.7	-
IRIS_313-10257	Hap1	9.5	2.6	26.4
IRIS_313-10563	Hap1	9.5	3.4	30.4
IRIS_313-12041	Hap1	7.7	2.6	-
IRIS_313-7758	Hap1	-	-	-
IRIS_313-12341	Hap1	12.4	3.9	-
IRIS_313-8412	Hap1	7.1	3.3	-
CX52	Hap1	-	-	33
IRIS_313-11013	Hap1	8.3	3.5	28.6
IRIS_313-11951	Hap1	8.8	3.1	25.4
B064	Hap1	-	-	21.4
IRIS_313-10976	Hap1	8.4	3.2	-
IRIS_313-11926	Hap1	11.5	3.7	40
IRIS_313-12344	Hap1	10.8	3.9	-
CX240	Hap1	-	-	20.9
CX361	Hap1	-	-	22.3
IRIS_313-10922	Hap1	9.9	3.9	-
IRIS_313-8778	Hap1	8.7	3.4	32.6
IRIS_313-10397	Hap1	10	2.2	21.9
IRIS_313-10664	Hap1	8.2	2.7	20.4
IRIS_313-12058	Hap1	6.8	2.7	-
IRIS_313-15907	Hap1	-	-	17.7
IRIS_313-11056	Hap1	9.6	3.2	23.9
B121	Hap1	-	-	28.5
IRIS_313-8739	Hap1	9.2	2.5	-
IRIS_313-8768	Hap1	9.3	3.2	26.3
IRIS_313-11695	Hap1	8.3	3	24.5
CX151	Hap1	-	-	22
IRIS_313-7681	Hap1	-	-	-
IRIS_313-11435	Hap1	9.5	3	28.5
IRIS_313-10600	Hap1	-	-	-
CX303	Hap1	-	-	-
IRIS_313-10883	Hap1	10.8	2.9	-
IRIS_313-11240	Hap1	9	2.9	20.1
CX425	Hap1	-	-	-
IRIS_313-11576	Hap1	9	2.9	-
IRIS_313-12108	Hap1	6.8	1.5	-
IRIS_313-9758	Hap1	6.8	3.3	-
IRIS_313-9492	Hap1	8.4	3.1	-
IRIS_313-9944	Hap1	8.8	3.2	23.1
IRIS_313-9582	Hap1	9.5	2.7	-
IRIS_313-8339	Hap1	9.5	2.5	22.5
IRIS_313-10703	Hap1	9.2	3.1	25.5
IRIS_313-11175	Hap1	8.5	2.6	19
IRIS_313-12285	Hap1	9	2.3	-
B115	Hap1	-	-	24.7
IRIS_313-10179	Hap1	8.4	2.8	23.1
IRIS_313-8811	Hap1	9.7	2.7	-
IRIS_313-11023	Hap1	9.6	2.5	22.7
IRIS_313-8385	Hap1	6.4	3.1	16.2
IRIS_313-15902	Hap1	-	-	21.9
IRIS_313-12152	Hap1	6.8	2	-
IRIS_313-11698	Hap1	7.1	3.4	23.5
CX157	Hap1	-	-	21.4
IRIS_313-11944	Hap1	8.6	2.9	25.1
IRIS_313-12083	Hap1	8.2	2.3	24.9
IRIS_313-11069	Hap1	7.1	3.2	19.4
IRIS_313-10722	Hap1	6.8	3.2	16.1
IRIS_313-9310	Hap1	7.2	3	-
IRIS_313-11865	Hap1	7.5	2.9	23.5
IRIS_313-10848	Hap1	8.6	3.1	-
IRIS_313-9547	Hap1	8.9	3	25.4
B189	Hap1	-	-	27.5
CX218	Hap1	-	-	18.9
IRIS_313-10863	Hap1	8.7	3.1	25.7
CX341	Hap1	-	-	-
IRIS_313-12323	Hap1	10.9	3.7	-
IRIS_313-9522	Hap1	9.5	2.4	26
CX348	Hap1	-	-	20.2
IRIS_313-11165	Hap1	-	-	21.4
IRIS_313-10524	Hap1	10.4	3	-
B128	Hap1	-	-	-
IRIS_313-10662	Hap1	8.3	3.3	26
IRIS_313-10946	Hap1	8.5	3.3	29.4
IRIS_313-9550	Hap1	9.3	2.4	25.4
IRIS_313-9050	Hap1	8	3.6	25.8
CX263	Hap1	-	-	23.2
B197	Hap1	-	-	-
IRIS_313-11915	Hap1	8.2	3.4	31.1
IRIS_313-7994	Hap1	-	-	27.9
IRIS_313-9491	Hap1	9.4	2.4	22.5
IRIS_313-8046	Hap1	-	-	-
IRIS_313-9505	Hap1	8.5	3.4	27
IRIS_313-9302	Hap1	9.9	3.2	33.9
IRIS_313-8530	Hap1	8.1	3.4	27.3
IRIS_313-8872	Hap1	-	-	-
IRIS_313-11651	Hap1	7.5	3.2	23.8
IRIS_313-8186	Hap1	-	-	-
IRIS_313-8268	Hap1	6.7	3.1	18.9
IRIS_313-9172	Hap1	8	3.3	-
IRIS_313-11249	Hap1	-	-	-
IRIS_313-11692	Hap1	7.2	3.2	26.3
B194	Hap1	-	-	27
IRIS_313-11018	Hap1	7.7	3.3	-
IRIS_313-11741	Hap1	8.6	3.1	26.8
IRIS_313-9566	Hap1	9.9	2.9	23.6
CX424	Hap1	-	-	-
IRIS_313-12336	Hap1	9.7	4.3	-
IRIS_313-11986	Hap1	7.3	3.4	25.6
IRIS_313-10857	Hap1	10.3	2	28.1
IRIS_313-11932	Hap1	9.9	2.6	25.1
IRIS_313-11761	Hap1	10.2	2.8	-
CX32	Hap1	-	-	24.6
IRIS_313-10220	Hap1	9.4	2.7	-
CX99	Hap1	-	-	22.2
IRIS_313-8288	Hap1	-	-	26.4
IRIS_313-9732	Hap1	9.1	2.7	23.9
IRIS_313-10606	Hap1	-	-	22
IRIS_313-10730	Hap1	9.3	3.6	-
IRIS_313-8870	Hap1	9.1	2.7	-
IRIS_313-11818	Hap1	8	3	25.1
IRIS_313-11596	Hap1	6.2	2.8	-
IRIS_313-12011	Hap1	8.4	2.7	-
B112	Hap1	-	-	22.9
CX110	Hap1	-	-	-
CX290	Hap1	-	-	26.7
IRIS_313-10903	Hap1	-	-	-
IRIS_313-10020	Hap1	7.9	2.7	19.6
IRIS_313-12017	Hap1	7.9	3.3	25.6
IRIS_313-10737	Hap1	8.2	3.1	21.4
CX129	Hap1	-	-	29.3
IRIS_313-11630	Hap1	7.9	2.1	19.8
IRIS_313-8114	Hap1	-	-	27.4
IRIS_313-12039	Hap1	10.2	2.5	-
IRIS_313-11870	Hap1	8.3	2.8	-
IRIS_313-9740	Hap1	8.9	2.9	-
CX386	Hap1	-	-	22.3
IRIS_313-10866	Hap1	8.1	3.7	25.5
IRIS_313-11916	Hap1	8.5	3.4	27
IRIS_313-11962	Hap1	9.9	2.5	-
B149	Hap1	-	-	33.5
IRIS_313-10178	Hap1	8.5	2.6	-
IRIS_313-8669	Hap1	8.4	3.2	-
IRIS_313-11606	Hap1	7.6	3.2	29.5
IRIS_313-8324	Hap1	8.9	3.4	27.2
IRIS_313-10366	Hap1	9.1	2.4	20.8
IRIS_313-11861	Hap1	-	-	23.2
IRIS_313-11420	Hap1	-	-	31.7
IRIS_313-8291	Hap1	7.9	2.6	-
IRIS_313-11910	Hap1	8.8	3.1	26.8
CX46	Hap1	-	-	-
B266	Hap1	-	-	25.8
IRIS_313-11169	Hap1	-	-	-
IRIS_313-10678	Hap1	10.2	2.4	-
IRIS_313-11622	Hap1	7	2.9	22.5
IRIS_313-12242	Hap1	9.6	4	-
IRIS_313-11118	Hap1	8	3	-
CX17	Hap1	-	-	17.5
IRIS_313-12227	Hap1	8.3	3.9	31.5
CX369	Hap1	-	-	21.2
IRIS_313-9825	Hap1	-	-	-
B185	Hap1	-	-	26
IRIS_313-10668	Hap1	10.3	2.5	23.8
IRIS_313-8815	Hap1	7.7	2.9	25.6
IRIS_313-11046	Hap1	8	3	-
IRIS_313-11919	Hap1	8.6	3	20.8
IRIS_313-7641	Hap1	-	-	-
IRIS_313-11801	Hap1	9	2.8	-
IRIS_313-8814	Hap1	7.1	3	20.1
IRIS_313-8468	Hap1	7.9	2.3	17.6
IRIS_313-12289	Hap1	9.8	3.6	-
IRIS_313-9767	Hap1	9.4	2.7	-
B146	Hap1	-	-	29.1
IRIS_313-10790	Hap1	9.5	3.3	-
IRIS_313-11372	Hap1	10.8	2.4	26
IRIS_313-10926	Hap1	7.8	3.1	25.4
IRIS_313-11465	Hap1	8.4	3.1	-
IRIS_313-7850	Hap1	-	-	29.3
CX126	Hap1	-	-	26.2
IRIS_313-11732	Hap1	7.5	3.3	-
IRIS_313-11745	Hap1	8.1	3.1	25.2
IRIS_313-9709	Hap1	9.5	2.3	24.1
IRIS_313-8599	Hap1	5.4	2.6	26.8
IRIS_313-10909	Hap1	7.5	2.5	-
IRIS_313-11987	Hap1	8.6	2.9	20.7
CX83	Hap1	-	-	-
IRIS_313-11834	Hap1	10	3.1	30.4
IRIS_313-8069	Hap1	-	-	23.3
IRIS_313-8095	Hap1	-	-	32.9
IRIS_313-11085	Hap1	9.8	3.5	-
IRIS_313-10536	Hap1	9.3	2.7	-
CX90	Hap1	-	-	-
IRIS_313-10717	Hap1	8.9	3.6	31.1
IRIS_313-12151	Hap1	6.6	1.6	-
IRIS_313-9400	Hap1	8.2	2.6	23.2
IRIS_313-10966	Hap1	9	3.2	27
IRIS_313-10380	Hap1	7	3.2	24.9
IRIS_313-10506	Hap1	-	-	-
IRIS_313-7651	Hap1	-	-	28.3
IRIS_313-11641	Hap1	6.8	3	18.7
IRIS_313-10962	Hap1	-	-	-
IRIS_313-11756	Hap1	8.7	2.9	-
IRIS_313-11162	Hap1	-	-	-
IRIS_313-11189	Hap1	9.8	3.6	33.7
CX132	Hap1	-	-	27
IRIS_313-10711	Hap1	9.3	3.2	-
B119	Hap1	-	-	25.1
IRIS_313-11410	Hap1	7.9	2.4	-
IRIS_313-8244	Hap1	7.9	3.2	-
IRIS_313-12183	Hap1	7.4	3.6	26.1
IRIS_313-11585	Hap1	7.2	3.4	23.3
IRIS_313-11845	Hap1	10.3	3.2	-
IRIS_313-11030	Hap1	-	-	-
IRIS_313-10285	Hap1	9.7	2.7	25.3
CX394	Hap1	-	-	19.8
CX87	Hap1	-	-	24.7
IRIS_313-12291	Hap1	8.7	2.9	-
IRIS_313-11655	Hap1	7.8	3.6	26.9
CX10	Hap1	-	-	23.6
IRIS_313-11258	Hap1	5.5	2.3	16.3
IRIS_313-11752	Hap1	8.4	3.1	31.2
IRIS_313-8303	Hap1	-	-	26.1
IRIS_313-11994	Hap1	8.8	3.6	-
IRIS_313-12005	Hap1	8.5	3.1	-
IRIS_313-11563	Hap1	8.6	3.3	27.3
IRIS_313-10552	Hap1	9	3.3	26
IRIS_313-11527	Hap1	9.4	4	32.6
B049	Hap1	-	-	26.9
IRIS_313-10847	Hap1	8.4	3.4	27.9
IRIS_313-12254	Hap1	10.6	3.6	-
IRIS_313-11431	Hap1	9.7	2.9	-
IRIS_313-12332	Hap1	11.2	3.5	42.8
B116	Hap1	-	-	-
IRIS_313-11288	Hap1	8.8	3.1	-
IRIS_313-10034	Hap1	10.7	2.7	30.4
IRIS_313-10999	Hap1	9.5	3	23.6
IRIS_313-11955	Hap1	7.7	3	21.3
IRIS_313-10580	Hap1	8.5	2.8	-
IRIS_313-11500	Hap1	9.9	2.9	-
IRIS_313-10196	Hap1	10.2	2.8	-
IRIS_313-8876	Hap1	9	3.3	28.4
IRIS_313-9551	Hap1	9.2	2.4	23.8
IRIS_313-9929	Hap1	8.3	3.2	24.5
IRIS_313-9098	Hap1	6.9	2.9	-
CX59	Hap1	-	-	13.3
CX366	Hap1	-	-	29.4
IRIS_313-11721	Hap1	8.7	3.4	31.5
IRIS_313-11950	Hap1	7.7	3.3	22
IRIS_313-11224	Hap1	10.1	2.6	32.2
IRIS_313-10077	Hap1	7.9	3.5	25
IRIS_313-12147	Hap1	6.2	2.3	29.7
IRIS_313-10827	Hap1	8.7	2.9	24
IRIS_313-8064	Hap1	-	-	-
IRIS_313-8967	Hap1	-	-	25.7
IRIS_313-10921	Hap1	9	3.1	-
IRIS_313-9062	Hap1	8.7	3.7	35
B040	Hap1	-	-	21.4
B079	Hap1	-	-	20.8
B155	Hap1	-	-	26.5
CX357	Hap1	-	-	-
B243	Hap1	-	-	24.7
IRIS_313-10224	Hap1	8.6	3.1	-
IRIS_313-11671	Hap1	9	2.9	22.7
B221	Hap1	-	-	22.5
IRIS_313-11936	Hap1	8.8	2.4	-
IRIS_313-11702	Hap1	7.7	3.1	21.4
B198	Hap1	-	-	28.1
CX236	Hap1	-	-	26.5
IRIS_313-11646	Hap1	9.7	2.8	31.3
CX414	Hap1	-	-	-
IRIS_313-8657	Hap1	8.1	2.6	-
IRIS_313-11078	Hap1	10.2	3.3	-
IRIS_313-10935	Hap1	9.8	2.6	-
IRIS_313-11511	Hap1	9.8	3.3	23.5
IRIS_313-8783	Hap1	8.7	3.1	-
IRIS_313-8765	Hap1	6.8	3	19.5
IRIS_313-8923	Hap1	9.8	2.4	21.8
IRIS_313-11922	Hap1	9.8	3.4	30.5
CX426	Hap1	-	-	-
IRIS_313-8102	Hap1	-	-	-
IRIS_313-8142	Hap2	-	-	30.8
IRIS_313-12330	Hap2	9.6	3	28.8
IRIS_313-8115	Hap2	-	-	-
IRIS_313-10089	Hap2	7.6	4	31.7
IRIS_313-8109	Hap2	-	-	30.3
CX391	Hap2	-	-	21.2
IRIS_313-10430	Hap2	7.3	3.4	25.5
IRIS_313-9964	Hap2	9.6	3.5	30.4
IRIS_313-10092	Hap2	7.2	3.1	24.7
IRIS_313-12051	Hap2	9.9	2.6	-
IRIS_313-8125	Hap2	-	-	32.9
IRIS_313-12324	Hap2	10.6	3.8	42.4
B144	Hap2	-	-	24.4
B236	Hap2	-	-	26.3
IRIS_313-10710	Hap2	8	3.4	24.4
B196	Hap2	-	-	25.5
IRIS_313-8135	Hap2	-	-	30.4
IRIS_313-10082	Hap2	8	3	27.9
B269	Hap2	-	-	-
IRIS_313-8209	Hap2	-	-	26.5
CX383	Hap2	-	-	28.2
IRIS_313-11202	Hap2	8	3.7	25.5
IRIS_313-10124	Hap2	5.7	2.5	-
B191	Hap2	-	-	-
IRIS_313-9379	Hap2	6.7	3.4	22.9
IRIS_313-11575	Hap2	8	3.3	21.8
IRIS_313-9759	Hap2	7.8	3.7	28.8
IRIS_313-8173	Hap2	-	-	25.5
IRIS_313-11803	Hap2	7.8	3.5	19.1
CX428	Hap2	-	-	-
IRIS_313-10840	Hap2	6.6	3.3	22.9
CX307	Hap2	-	-	20.4
CX78	Hap2	-	-	28.6
IRIS_313-8052	Hap2	-	-	26.5
IRIS_313-9813	Hap2	7.2	2.9	37.7
B054	Hap2	-	-	20.2
IRIS_313-9701	Hap2	7.2	3.3	24.9
IRIS_313-8160	Hap2	-	-	25.1
IRIS_313-8755	Hap2	7.4	3.5	29
CX138	Hap2	-	-	21.8
B004	Hap2	-	-	23.5
IRIS_313-9880	Hap2	8.3	3.2	25.7
IRIS_313-9594	Hap2	7.5	3	26.5
CX56	Hap2	-	-	25.6
CX6	Hap2	-	-	24.4
IRIS_313-8049	Hap2	-	-	-
IRIS_313-11077	Hap2	10.9	3.9	37.4
IRIS_313-10567	Hap2	7.5	3.5	25.7
IRIS_313-11725	Hap2	7.7	3.4	25
IRIS_313-8039	Hap2	-	-	26.9
CX74	Hap2	-	-	26.7
B038	Hap2	-	-	24.2
IRIS_313-10075	Hap2	8.5	3.5	28.9
IRIS_313-8400	Hap2	7.6	3.7	25.5
IRIS_313-12077	Hap2	8.3	2.4	31.9
B100	Hap2	-	-	21.1
B068	Hap2	-	-	25.7
B212	Hap2	-	-	-
B016	Hap2	-	-	23.3
IRIS_313-10617	Hap2	7.9	3.7	-
IRIS_313-11654	Hap2	7.3	3.4	26.7
IRIS_313-12262	Hap2	10.4	3.3	35.3
B110	Hap2	-	-	21.8
CX380	Hap2	-	-	23.7
IRIS_313-8075	Hap2	-	-	29.6
IRIS_313-9996	Hap2	7.1	2.9	26
IRIS_313-10437	Hap2	7.6	3.3	24.9
B057	Hap2	-	-	25.6
IRIS_313-11074	Hap2	10.1	3.1	-
B215	Hap2	-	-	24.8
B170	Hap2	-	-	23.1
IRIS_313-10653	Hap2	9.2	3.8	-
IRIS_313-8126	Hap2	-	-	31.7
IRIS_313-10440	Hap2	7.2	3.4	-
IRIS_313-9814	Hap2	8.7	3.8	28
IRIS_313-9980	Hap2	10.4	3.5	37.2
CX212	Hap2	-	-	25.6
CX286	Hap2	-	-	-
IRIS_313-11584	Hap2	8.4	3.6	24.5
IRIS_313-8033	Hap2	-	-	30.7
CX316	Hap2	-	-	-
IRIS_313-9140	Hap2	8.2	3.5	31.8
IRIS_313-10677	Hap2	7.4	3.3	24.1
IRIS_313-9884	Hap2	7.4	3.5	24.9
B008	Hap2	-	-	19.3
IRIS_313-9002	Hap2	7.8	3.5	25.8
CX165	Hap2	-	-	25.8
IRIS_313-12351	Hap2	10.3	4.3	-
B168	Hap2	-	-	24.7
B101	Hap2	-	-	24.3
IRIS_313-11441	Hap2	9.5	3.7	31.3
IRIS_313-8148	Hap2	-	-	27.6
CX395	Hap2	-	-	23.3
IRIS_313-8053	Hap2	-	-	24.4
IRIS_313-8048	Hap2	-	-	28.5
IRIS_313-11984	Hap2	8.7	3.7	-
IRIS_313-10059	Hap2	7.5	3.3	23.9
IRIS_313-8204	Hap2	-	-	28.4
IRIS_313-10164	Hap2	7.4	3.6	21.6
CX306	Hap2	-	-	18.8
IRIS_313-8041	Hap2	-	-	20.4
CX352	Hap2	-	-	27.5
CX16	Hap2	-	-	24.8
B069	Hap2	-	-	-
B218	Hap2	-	-	-
IRIS_313-8141	Hap2	-	-	28
IRIS_313-10071	Hap2	8.4	3.2	29
CX57	Hap2	-	-	26
IRIS_313-8162	Hap2	-	-	25.4
IRIS_313-8565	Hap2	9	3	19.7
IRIS_313-9468	Hap2	8	3.7	29.9
B199	Hap2	-	-	26.6
IRIS_313-8090	Hap2	-	-	27.9
IRIS_313-8116	Hap2	-	-	32.8
IRIS_313-9463	Hap2	7.6	3.6	28.1
IRIS_313-8129	Hap2	-	-	32.1
B003	Hap2	-	-	19.8
CX330	Hap2	-	-	22
IRIS_313-10568	Hap2	7.4	3.5	23.3
B005	Hap2	-	-	23.3
IRIS_313-12029	Hap2	9.4	3.5	-
IRIS_313-8159	Hap2	-	-	-
IRIS_313-8138	Hap2	-	-	33.8
IRIS_313-12307	Hap2	9.5	4.2	-
CX251	Hap2	-	-	-
IRIS_313-10429	Hap2	7.1	3.3	23.7
CX427	Hap2	-	-	-
IRIS_313-8216	Hap2	-	-	32.9
IRIS_313-8145	Hap2	-	-	35.9
IRIS_313-12352	Hap2	8.9	3.7	30.2
IRIS_313-9233	Hap2	7.4	3.6	29.5
IRIS_313-11522	Hap2	7.8	3.2	22
IRIS_313-12003	Hap2	7.3	3	-
IRIS_313-8027	Hap2	-	-	27.3
IRIS_313-8387	Hap2	6.9	3.5	20
IRIS_313-10660	Hap2	9.4	4.1	34.5
IRIS_313-12272	Hap2	7.8	3.2	-
IRIS_313-11578	Hap2	8.1	3.7	26.4
IRIS_313-8172	Hap2	-	-	-
IRIS_313-10618	Hap2	7.6	3.7	26.4
IRIS_313-8166	Hap2	-	-	34.4
IRIS_313-15904	Hap2	-	-	-
CX116	Hap2	-	-	27.7
IRIS_313-8195	Hap2	-	-	29.1
IRIS_313-9228	Hap2	7.3	3.3	25.9
B046	Hap2	-	-	23.7
IRIS_313-11653	Hap2	7	3.2	25.7
IRIS_313-8890	Hap2	8.1	3	23.8
B171	Hap2	-	-	25
IRIS_313-8184	Hap2	-	-	-
IRIS_313-10379	Hap2	6.9	3.1	21.6
B235	Hap2	-	-	25.5
IRIS_313-11924	Hap2	10.1	3.3	31.3
IRIS_313-11829	Hap2	7.3	3.3	25.5
IRIS_313-9790	Hap2	8.3	3.3	30.1
B148	Hap2	-	-	-
IRIS_313-12076	Hap2	8.6	3.2	35.7
IRIS_313-9539	Hap2	9.1	2.9	24.8
IRIS_313-10838	Hap2	6.3	3.1	-
IRIS_313-10642	Hap2	7.6	3.4	24.6
IRIS_313-12349	Hap2	8.8	4	32.7
IRIS_313-8481	Hap2	7.4	3.5	25.6
IRIS_313-9698	Hap2	6.4	3.1	24.1
IRIS_313-8200	Hap2	-	-	23.5
IRIS_313-9523	Hap2	7.6	3.6	23.4
IRIS_313-8134	Hap2	-	-	24.8
B250	Hap2	-	-	-
IRIS_313-12054	Hap2	7.5	3.2	30.9
IRIS_313-9249	Hap2	9.9	3.1	-
IRIS_313-8118	Hap2	-	-	41.8
IRIS_313-8097	Hap2	-	-	-
IRIS_313-9558	Hap2	9.7	3.5	-
CX351	Hap2	-	-	18.5
B084	Hap2	-	-	23.7
IRIS_313-8502	Hap2	8.3	3.3	27.2
CX384	Hap2	-	-	28.5
CX396	Hap2	-	-	22.6
IRIS_313-8111	Hap2	-	-	-
IRIS_313-10631	Hap2	7.3	3.6	23.4
IRIS_313-8147	Hap2	-	-	-
IRIS_313-8177	Hap2	-	-	29.8
B160	Hap2	-	-	23.1
IRIS_313-8213	Hap2	-	-	-
IRIS_313-9811	Hap2	9	3.4	29.9
B034	Hap2	-	-	-
IRIS_313-8627	Hap2	9.6	3.1	27.6
B055	Hap2	-	-	20.8
CX142	Hap2	-	-	31.6
CX317	Hap2	-	-	23.1
CX287	Hap2	-	-	21.5
IRIS_313-8690	Hap2	7.9	3.7	26.3
B122	Hap2	-	-	23.5
IRIS_313-8883	Hap2	9.8	4.1	-
IRIS_313-9616	Hap2	5.7	3.2	13.9
B056	Hap2	-	-	25.7
IRIS_313-9771	Hap2	7.1	3.3	24.5
B226	Hap2	-	-	-
IRIS_313-10119	Hap2	9	3	-
IRIS_313-8151	Hap2	-	-	32.3
IRIS_313-8096	Hap2	-	-	31
IRIS_313-8217	Hap2	-	-	27.9
IRIS_313-8143	Hap2	-	-	-
CX353	Hap2	-	-	-
IRIS_313-9725	Hap2	7.9	3.6	30.9
IRIS_313-11198	Hap2	8	3.5	-
IRIS_313-8218	Hap2	-	-	24.5
B086	Hap2	-	-	21.9
IRIS_313-10449	Hap2	8.2	3.4	25.1
B169	Hap2	-	-	21.4
IRIS_313-8058	Hap2	-	-	-
B120	Hap2	-	-	22.7
IRIS_313-12059	Hap2	6.6	3.1	21.7
IRIS_313-8158	Hap2	-	-	26.5
IRIS_313-10569	Hap2	7.7	3.8	24.9
IRIS_313-9887	Hap2	7.1	3.3	23.6
IRIS_313-8171	Hap2	-	-	31
IRIS_313-8399	Hap2	8	2.9	-
IRIS_313-10258	Hap2	10.2	2.6	24.7
CX578	Hap2	-	-	-
IRIS_313-8066	Hap2	-	-	30.9
IRIS_313-10562	Hap2	8.9	3.5	31.2
B070	Hap2	-	-	24.8
B162	Hap2	-	-	-
IRIS_313-8119	Hap2	-	-	-
B066	Hap2	-	-	24.6
IRIS_313-8165	Hap2	-	-	26.3
B111	Hap2	-	-	27.4
CX397	Hap2	-	-	25.5
B077	Hap2	-	-	25.8
IRIS_313-8113	Hap2	-	-	31.2
IRIS_313-12061	Hap2	6.2	3	19.2
IRIS_313-8024	Hap2	-	-	30.5
IRIS_313-9724	Hap2	8	3.6	27.6
IRIS_313-9890	Hap2	7.3	3.4	26.2
IRIS_313-8856	Hap2	7.9	3.7	27.4
IRIS_313-8140	Hap2	-	-	26.9
B179	Hap2	-	-	-
IRIS_313-8105	Hap2	-	-	-
B142	Hap2	-	-	21.1
CX356	Hap2	-	-	22.3
IRIS_313-9193	Hap2	9.1	3.3	34.7
B205	Hap2	-	-	27.1
IRIS_313-9346	Hap2	7.4	3.5	20.5
IRIS_313-8185	Hap2	-	-	24.5
IRIS_313-8137	Hap2	-	-	35.2
IRIS_313-11582	Hap2	7.8	3.2	22.9
IRIS_313-12337	Hap2	11.7	3.9	-
IRIS_313-11788	Hap2	7.9	3.7	-
IRIS_313-8124	Hap2	-	-	26.7
IRIS_313-9703	Hap2	6.8	3.2	-
IRIS_313-10967	Hap2	7.9	3.1	27
IRIS_313-8011	Hap2	-	-	32.1
B071	Hap2	-	-	27.3
IRIS_313-11586	Hap2	8.2	3.7	-
IRIS_313-8128	Hap2	-	-	29.3
CX211	Hap2	-	-	19.4
IRIS_313-9081	Hap2	7.2	3.3	-
IRIS_313-8085	Hap2	-	-	-
IRIS_313-8112	Hap2	-	-	30.8
B167	Hap2	-	-	-
IRIS_313-9410	Hap2	7.6	3.4	28.7
B182	Hap2	-	-	25.1
IRIS_313-8061	Hap2	-	-	24.4
CX329	Hap2	-	-	23.4
IRIS_313-12346	Hap2	10.7	3.8	-
IRIS_313-8437	Hap2	7.9	3.3	25.6
IRIS_313-8132	Hap2	-	-	27.5
IRIS_313-8065	Hap2	-	-	25.6
IRIS_313-8121	Hap2	-	-	39.1
IRIS_313-11672	Hap2	6.7	3.1	21.1
IRIS_313-10839	Hap2	6.6	3.4	-
IRIS_313-10111	Hap2	9	2.9	24.3
IRIS_313-11661	Hap2	8.9	3.4	-
B240	Hap2	-	-	29.8
IRIS_313-11890	Hap2	7.6	3.6	20.9
IRIS_313-8023	Hap2	-	-	35.4
IRIS_313-8037	Hap2	-	-	31.9
CX389	Hap2	-	-	20.2
IRIS_313-10558	Hap2	7.4	3.5	25.1
IRIS_313-8170	Hap2	-	-	25.6
IRIS_313-8149	Hap2	-	-	19.7
CX579	Hap2	-	-	-
IRIS_313-9839	Hap2	8.3	3.6	-
IRIS_313-8136	Hap2	-	-	23.4
IRIS_313-10803	Hap2	8.4	3.3	-
IRIS_313-11981	Hap2	7.3	3.4	-
IRIS_313-8087	Hap2	-	-	24
IRIS_313-11831	Hap2	11.3	3.8	-
IRIS_313-8208	Hap2	-	-	29.8
IRIS_313-9974	Hap2	7.2	3.5	22.8
IRIS_313-11571	Hap2	8.2	3.5	25.1
CX140	Hap2	-	-	23.2
IRIS_313-8214	Hap2	-	-	23.4
IRIS_313-11689	Hap2	7.1	3.2	22.6
B023	Hap2	-	-	20.6
B225	Hap2	-	-	25.7
IRIS_313-8099	Hap2	-	-	27.5
CX344	Hap2	-	-	25.1
B263	Hap2	-	-	24.1
CX29	Hap2	-	-	26
B036	Hap2	-	-	-
IRIS_313-10083	Hap2	9	3.3	26.5
CX14	Hap2	-	-	26.3
IRIS_313-9795	Hap2	7.8	3.1	-
IRIS_313-11973	Hap2	6.8	3.1	-
IRIS_313-10570	Hap2	7.5	3.5	24.1
CX109	Hap2	-	-	21.7
IRIS_313-8167	Hap2	-	-	-
IRIS_313-12266	Hap2	8.4	2.8	28.9
CX354	Hap2	-	-	32
IRIS_313-8164	Hap2	-	-	27.8
B045	Hap2	-	-	24.6
IRIS_313-12060	Hap2	7	3.1	22.7
CX139	Hap2	-	-	-
IRIS_313-9438	Hap2	7.9	3.4	23.2
CX277	Hap2	-	-	-
IRIS_313-8139	Hap2	-	-	-
IRIS_313-8060	Hap2	-	-	-
IRIS_313-10469	Hap2	7.5	3.6	25.7
B166	Hap2	-	-	23.7
IRIS_313-9995	Hap2	8.2	3	27.2
B109	Hap2	-	-	22.3
B183	Hap2	-	-	23.1
IRIS_313-11075	Hap2	8.8	3.8	30.5
IRIS_313-10453	Hap2	7	3.3	22
IRIS_313-8155	Hap2	-	-	31.3
CX429	Hap2	-	-	-
IRIS_313-8123	Hap2	-	-	33.3
IRIS_313-11536	Hap2	9.6	3.3	31.6
IRIS_313-9702	Hap2	8.1	3.1	24.2
CX213	Hap2	-	-	28.9
IRIS_313-10559	Hap2	7.6	3.3	-
B230	Hap2	-	-	24.2
CX534	Hap2	-	-	23.4
IRIS_313-9937	Hap2	9.8	3.3	31.6
CX345	Hap2	-	-	21.2
IRIS_313-8256	Hap2	9.2	3.3	27.6
IRIS_313-8074	Hap2	-	-	22
IRIS_313-10093	Hap2	6.6	3.1	22.6
IRIS_313-12350	Hap2	9.1	3.8	-
IRIS_313-9782	Hap2	7.3	3.5	26
IRIS_313-10065	Hap2	8.5	3.6	29
IRIS_313-10242	Hap2	9.8	2.6	28.7
IRIS_313-8168	Hap2	-	-	35.5
IRIS_313-11931	Hap2	7.9	3.5	-
B136	Hap2	-	-	27.3
IRIS_313-11908	Hap2	8	3.6	30.8
B245	Hap2	-	-	25.9
IRIS_313-8735	Hap2	8	3.3	-
IRIS_313-8029	Hap2	-	-	30.7
IRIS_313-8084	Hap2	-	-	33.5
IRIS_313-11875	Hap2	7.3	3.3	20.3
CX205	Hap2	-	-	27.4
CX350	Hap2	-	-	23.9
IRIS_313-10080	Hap2	8.4	3.5	28.1
IRIS_313-8665	Hap2	8.3	3.2	24.7
IRIS_313-10916	Hap2	8.2	2.7	-
CX285	Hap2	-	-	24.1
IRIS_313-12347	Hap2	8.4	4	33.6
IRIS_313-10373	Hap2	7.1	3.1	24.6
IRIS_313-10867	Hap3	9.8	3.5	28.6
IRIS_313-9604	Hap3	9	2.8	23.7
IRIS_313-8831	Hap3	8	2.9	-
IRIS_313-10968	Hap3	8.2	3.1	26.7
IRIS_313-10234	Hap3	8.9	2.9	-
IRIS_313-11607	Hap3	8.6	2.8	24
IRIS_313-11532	Hap3	8.9	3.7	-
IRIS_313-11650	Hap3	8.8	2.6	21.8
IRIS_313-7868	Hap3	-	-	26.3
IRIS_313-12312	Hap3	8.9	3.6	33.3
IRIS_313-8796	Hap3	9	2.9	24.2
IRIS_313-8568	Hap3	8.2	3	25.6
B159	Hap3	-	-	23.6
IRIS_313-9694	Hap3	7.7	2.8	-
IRIS_313-11523	Hap3	7.6	2.6	22.1
IRIS_313-11779	Hap3	9.2	3	-
IRIS_313-8894	Hap3	9.5	2.5	16.4
IRIS_313-8637	Hap3	7.2	3	26.5
IRIS_313-11015	Hap3	7.9	2.9	23.4
IRIS_313-11567	Hap3	8.6	2.5	19.4
IRIS_313-11978	Hap3	9.2	2.6	22.9
IRIS_313-11808	Hap3	10.2	2.4	-
IRIS_313-10560	Hap3	8.3	3.3	25.3
IRIS_313-11251	Hap3	8.4	3.1	-
IRIS_313-11993	Hap3	10.7	2.8	-
IRIS_313-11850	Hap3	7.8	2.4	-
IRIS_313-8723	Hap3	-	-	-
CX18	Hap3	-	-	21.9
IRIS_313-9730	Hap3	8.2	3	27.3
IRIS_313-10167	Hap3	9.3	2.4	24.3
IRIS_313-8183	Hap3	-	-	-
IRIS_313-10593	Hap3	-	-	24
IRIS_313-10610	Hap3	8.3	3.5	-
IRIS_313-10897	Hap3	6.4	2.4	-
IRIS_313-11446	Hap3	8.3	3.2	25.4
IRIS_313-8986	Hap3	8.8	2.5	21
IRIS_313-10752	Hap3	9.6	2.6	23.2
IRIS_313-11490	Hap3	9	2.5	18.7
IRIS_313-10732	Hap3	8.4	2.5	17.7
IRIS_313-10352	Hap3	9.1	2.5	24.2
IRIS_313-11073	Hap3	9.5	3.4	-
IRIS_313-9389	Hap3	7.9	3.5	31.3
IRIS_313-10834	Hap3	8.9	3.2	24.2
IRIS_313-12069	Hap3	9	2.3	-
IRIS_313-11666	Hap3	9.2	3	29.3
IRIS_313-11445	Hap3	8.2	2.9	22.2
IRIS_313-11825	Hap3	9.5	2.7	-
IRIS_313-11298	Hap3	7.1	3.2	21.9
IRIS_313-9939	Hap3	9.1	2.6	26.2
CX346	Hap3	-	-	23.2
IRIS_313-11858	Hap3	7.9	2.9	22.7
IRIS_313-7725	Hap3	-	-	-
IRIS_313-11580	Hap3	8.6	2.8	20.4
IRIS_313-12232	Hap3	7.5	3.2	25.3
IRIS_313-9451	Hap3	-	-	27.8
IRIS_313-11507	Hap3	10.1	3	25.6
IRIS_313-11726	Hap3	7.3	3.2	19.1
IRIS_313-12080	Hap3	7.7	2.4	25.2
IRIS_313-7912	Hap3	-	-	33.8
IRIS_313-12240	Hap3	9.1	2.6	-
IRIS_313-11995	Hap3	9.2	3.6	-
IRIS_313-11171	Hap3	7.5	3.2	19.1
IRIS_313-12319	Hap3	9.1	2.6	-
CX207	Hap3	-	-	19.6
IRIS_313-11946	Hap3	8.1	2.8	-
IRIS_313-8202	Hap3	-	-	23.3
IRIS_313-10851	Hap3	8.4	3	-
IRIS_313-12340	Hap3	10.5	3.7	-
CX262	Hap3	-	-	23.4
IRIS_313-10398	Hap3	9.7	2.2	23.7
IRIS_313-9882	Hap3	8.2	2.9	-
CX270	Hap3	-	-	-
B127	Hap3	-	-	25.3
CX388	Hap3	-	-	-
IRIS_313-11784	Hap3	9.7	2.4	-
CX19	Hap3	-	-	24.6
B246	Hap3	-	-	21.3
IRIS_313-7856	Hap3	-	-	24.7
IRIS_313-9970	Hap3	7.5	3.1	28.1
IRIS_313-10148	Hap3	8.7	2.9	22.5
CX385	Hap3	-	-	26.3
IRIS_313-10925	Hap3	8.8	2.9	20.5
IRIS_313-10161	Hap3	9.8	2.4	21.8
IRIS_313-11539	Hap3	8.7	2.3	19.8
IRIS_313-10945	Hap3	7	3.5	21.9
IRIS_313-11882	Hap3	8.6	3.4	26.4
IRIS_313-10859	Hap3	7.6	2.4	24.7
IRIS_313-10715	Hap3	8.7	3.1	-
IRIS_313-11658	Hap3	8.9	3.4	28.5
IRIS_313-7922	Hap3	-	-	34.1
IRIS_313-9822	Hap3	8	3.3	24.6
IRIS_313-10917	Hap3	9.5	3.9	-
IRIS_313-11816	Hap3	7.8	3.1	25.9
IRIS_313-11464	Hap3	9.6	3.1	-
IRIS_313-7914	Hap3	-	-	34.5
IRIS_313-11758	Hap3	8	2.6	-
CX237	Hap3	-	-	-
IRIS_313-9636	Hap3	-	-	14.6
IRIS_313-8302	Hap3	-	-	32.6
IRIS_313-12311	Hap3	10.2	2.7	-
IRIS_313-8873	Hap3	7.3	3.1	-
IRIS_313-11892	Hap3	8.7	3.2	-
IRIS_313-11795	Hap3	8.1	3.3	22.9
IRIS_313-11499	Hap3	8.4	3.1	-
IRIS_313-11805	Hap3	8.8	3.4	28.4
IRIS_313-11967	Hap3	7.8	2.4	19.6
IRIS_313-10274	Hap3	-	-	24.3
IRIS_313-7832	Hap3	-	-	-
IRIS_313-11505	Hap3	8.6	3	-
CX104	Hap3	-	-	-
IRIS_313-12071	Hap3	9.1	3.2	28.1
IRIS_313-10702	Hap3	9.6	2.2	-
IRIS_313-10793	Hap3	7.8	3.6	-
IRIS_313-8025	Hap3	-	-	28
IRIS_313-9862	Hap3	9.3	3.5	-
IRIS_313-8285	Hap3	9.1	2.3	18.9
IRIS_313-8747	Hap3	10	2.9	25.9
IRIS_313-10000	Hap3	8.2	3.1	25
B249	Hap3	-	-	22.7
IRIS_313-9723	Hap3	8	3	24.3
CX37	Hap3	-	-	23.1
IRIS_313-11623	Hap3	8.7	3.7	15.8
IRIS_313-10953	Hap3	8.6	2.9	-
IRIS_313-12273	Hap3	7.9	3.1	24.4
IRIS_313-7685	Hap3	9	2.1	23.4
IRIS_313-9170	Hap3	9.3	3.8	-
IRIS_313-8985	Hap3	8.2	2.9	26.8
IRIS_313-10993	Hap3	9	4.1	-
IRIS_313-8434	Hap3	8.8	2.4	19.2
B032	Hap3	-	-	24.7
CX304	Hap3	-	-	22.4
IRIS_313-12018	Hap3	9.2	3.5	28
IRIS_313-11483	Hap3	8	3.9	27.2
B067	Hap3	-	-	-
IRIS_313-12030	Hap3	9.8	3.3	-
IRIS_313-11627	Hap3	7.2	3.2	23.4
IRIS_313-10845	Hap4	8.4	3	-
IRIS_313-10371	Hap4	8.9	2.7	24.3
IRIS_313-9348	Hap4	9.6	2.8	21.5
IRIS_313-11113	Hap4	9.3	3.4	23
IRIS_313-8509	Hap4	7.8	2.1	16.7
IRIS_313-11047	Hap4	-	-	-
IRIS_313-11515	Hap4	11.2	3	-
IRIS_313-11737	Hap4	6.7	3.2	21.1
IRIS_313-10984	Hap4	8.6	3.4	30.1
IRIS_313-11917	Hap4	6.3	3.4	18.2
IRIS_313-11302	Hap4	9	3.1	25.9
IRIS_313-9148	Hap4	7.8	3.2	-
IRIS_313-8390	Hap4	10.9	2.2	18.3
IRIS_313-11619	Hap4	7.9	2.4	-
IRIS_313-11888	Hap4	10.6	2.9	27.1
IRIS_313-11257	Hap4	-	-	31.2
IRIS_313-10549	Hap4	8.1	2.9	-
IRIS_313-10969	Hap4	8.5	3.1	24
IRIS_313-10927	Hap4	8.8	3.4	24.5
IRIS_313-11964	Hap4	7.9	2.7	19.8
IRIS_313-11484	Hap4	8.6	2.8	26.5
IRIS_313-11245	Hap4	9.2	2.7	20.5
IRIS_313-11273	Hap4	8.8	3.1	25.5
IRIS_313-10849	Hap4	8.5	3.3	23.2
IRIS_313-8321	Hap4	7.4	3.1	24.8
IRIS_313-10979	Hap4	8.2	3.1	-
IRIS_313-10314	Hap4	9	2.5	27
IRIS_313-10550	Hap4	9.7	2.8	-
IRIS_313-10975	Hap4	8.2	3.4	-
IRIS_313-11565	Hap4	8.4	3.1	27.8
IRIS_313-11014	Hap4	8.3	3.1	23.9
IRIS_313-10880	Hap4	8.6	2.7	20.5
IRIS_313-10298	Hap4	9.6	2.5	24.7
IRIS_313-11112	Hap4	9	3.6	-
IRIS_313-9271	Hap4	8.2	2.8	22
IRIS_313-9422	Hap4	7.2	2.7	19.6
IRIS_313-11941	Hap4	9.1	2.4	-
IRIS_313-10987	Hap4	8.3	3	-
IRIS_313-11277	Hap4	8.5	3	24
IRIS_313-11256	Hap4	8.8	2.9	28.5
IRIS_313-10986	Hap4	8.2	3.3	28.1
IRIS_313-11028	Hap4	8.9	2.8	-
IRIS_313-11032	Hap4	9.6	2.4	24
IRIS_313-12013	Hap4	9	3.1	25.6
IRIS_313-10735	Hap4	8.5	2.7	20
IRIS_313-11226	Hap4	9.4	3	22.2
IRIS_313-11458	Hap4	8.2	3.2	-
IRIS_313-11449	Hap4	7.8	2.4	16.8
IRIS_313-15908	Hap4	-	-	-
IRIS_313-11050	Hap4	8.2	3	22.6
IRIS_313-10775	Hap4	9.3	3.1	31.4
IRIS_313-11231	Hap4	9.4	3.2	-
IRIS_313-11173	Hap4	9.7	2.7	22.6
IRIS_313-11024	Hap4	9.9	3	22.1
IRIS_313-10941	Hap4	9.9	2.9	26.4
IRIS_313-9963	Hap4	7.6	3.6	-
IRIS_313-10675	Hap4	8.7	2.8	23.1
IRIS_313-8900	Hap4	9.5	2.7	-
IRIS_313-9283	Hap4	8.2	3.1	-
IRIS_313-10977	Hap4	7.9	3.5	23.4
B030	Hap4	-	-	25
IRIS_313-11265	Hap4	7.2	3.4	-
IRIS_313-9610	Hap4	9.1	2.6	22.8
IRIS_313-10930	Hap4	7.5	3.2	26.1
IRIS_313-10981	Hap4	7.7	3.2	-
IRIS_313-11558	Hap4	9.7	3	26.6
CX63	Hap4	-	-	-
IRIS_313-9072	Hap4	8.2	2.8	21.3
IRIS_313-9617	Hap4	8.3	3.3	25.8
IRIS_313-11448	Hap4	8.2	3.6	27.3
IRIS_313-11262	Hap4	7.8	3.4	24.2
IRIS_313-11036	Hap4	9.4	2.9	-
IRIS_313-11339	Hap4	7.6	3.5	25
IRIS_313-11482	Hap4	8.8	3.3	-
IRIS_313-11216	Hap4	8.1	3.4	24
IRIS_313-10774	Hap4	-	-	26.7
IRIS_313-8789	Hap4	8.3	3	23.5
IRIS_313-11241	Hap4	8.4	2.7	17.7
IRIS_313-11456	Hap4	9.1	2.2	16
IRIS_313-8252	Hap4	-	-	20.5
IRIS_313-10667	Hap4	8.2	3.1	24.1
IRIS_313-8073	Hap4	-	-	29.4
IRIS_313-11353	Hap4	8.6	2.8	24.7
IRIS_313-10623	Hap4	8.7	3	19
IRIS_313-10985	Hap4	8.6	2.4	-
IRIS_313-10873	Hap4	8.5	2.9	19.9
IRIS_313-11324	Hap4	7.6	3.2	24.2
IRIS_313-11487	Hap4	9.1	3.2	-
IRIS_313-9067	Hap4	9.9	3.3	-
IRIS_313-11618	Hap4	9.2	2.3	17.5
IRIS_313-8822	Hap4	9	2.7	-
IRIS_313-10973	Hap4	8.3	3.3	-
IRIS_313-11454	Hap4	9.2	2.5	-
IRIS_313-8643	Hap4	7.6	2.8	-
IRIS_313-11016	Hap4	8.1	2.7	-
IRIS_313-11052	Hap4	7.5	3.2	18.4
IRIS_313-8398	Hap4	8.6	3.2	25.1
IRIS_313-10869	Hap4	8.7	2.9	19.7
IRIS_313-10592	Hap4	-	-	30.9
IRIS_313-10543	Hap4	-	-	23.7
IRIS_313-11809	Hap4	10.5	2.5	24.8
IRIS_313-9139	Hap4	8.1	2.5	22
IRIS_313-11963	Hap4	7.9	3	19.2
IRIS_313-9314	Hap4	10.3	2.8	-
IRIS_313-11462	Hap4	8.4	2	-
IRIS_313-8844	Hap4	8.1	2.7	21
IRIS_313-11602	Hap4	7.8	2.4	13.3
IRIS_313-10733	Hap5	9.6	3	22
IRIS_313-9243	Hap5	8.2	2.9	24.2
IRIS_313-8603	Hap5	8.5	3.8	-
IRIS_313-10421	Hap5	-	-	24.9
IRIS_313-12297	Hap5	8.7	3.1	23.2
IRIS_313-11819	Hap5	9.5	2.4	-
IRIS_313-8453	Hap5	8.5	2.6	24.3
IRIS_313-8315	Hap5	10.1	2.8	-
IRIS_313-11278	Hap5	-	-	-
IRIS_313-8980	Hap5	10.3	2.9	33.9
IRIS_313-9281	Hap5	9.4	3	-
B165	Hap5	-	-	29.8
IRIS_313-12290	Hap5	8.3	3.3	25.2
IRIS_313-11442	Hap5	9.2	3.3	-
IRIS_313-11309	Hap5	9.5	3.1	-
IRIS_313-8697	Hap5	9.6	3.1	-
IRIS_313-10919	Hap5	8.9	3.1	25
IRIS_313-11007	Hap5	8.3	3.5	25.4
IRIS_313-11543	Hap5	8.7	3.1	34.8
IRIS_313-11757	Hap5	7.7	2.5	-
IRIS_313-9989	Hap5	9.3	3.1	29.2
IRIS_313-10879	Hap5	8.3	2.9	19.2
IRIS_313-12280	Hap5	8.6	2.6	-
IRIS_313-10887	Hap5	8.9	3	23.6
IRIS_313-12270	Hap5	8.2	3.2	23.7
IRIS_313-9427	Hap5	8.9	2.6	26.3
IRIS_313-11911	Hap5	8.4	3.1	24.3
IRIS_313-10802	Hap5	7.8	3.7	-
IRIS_313-12300	Hap5	8.6	3	23.7
IRIS_313-10892	Hap5	7.4	2.7	13.8
IRIS_313-8332	Hap5	9.9	2.8	-
IRIS_313-11708	Hap5	9.3	2.6	-
IRIS_313-8554	Hap5	9.1	3	20.7
IRIS_313-10513	Hap5	-	-	22.7
IRIS_313-12050	Hap5	9.4	3.2	-
B107	Hap5	-	-	27.2
IRIS_313-11977	Hap5	7.6	2.7	-
IRIS_313-11264	Hap5	9.4	2.5	-
IRIS_313-10924	Hap5	9.2	2.8	23.4
IRIS_313-11573	Hap5	8.2	3.2	23
IRIS_313-10695	Hap5	9.8	2.8	23.8
IRIS_313-12072	Hap5	8.4	2.7	-
IRIS_313-11338	Hap5	9.1	3.8	-
IRIS_313-10649	Hap5	8.9	3.3	26.3
IRIS_313-10147	Hap5	11	2.6	-
IRIS_313-11591	Hap5	8.6	3	-
B091	Hap5	-	-	21.8
CX71	Hap5	-	-	-
IRIS_313-11992	Hap5	10.4	2.8	27.3
IRIS_313-11097	Hap5	7.4	3.3	19.5
IRIS_313-12093	Hap5	7.5	2.3	-
IRIS_313-10340	Hap5	8.4	2.6	24.4
IRIS_313-10765	Hap5	8.5	3.4	24.3
IRIS_313-11541	Hap5	8.6	3.3	27.4
IRIS_313-10652	Hap5	9.6	2.9	27.4
IRIS_313-10666	Hap5	9.8	2.9	24.6
B219	Hap5	-	-	-
IRIS_313-8946	Hap5	8.9	3.4	27.8
IRIS_313-11304	Hap5	9.6	2.6	22
IRIS_313-11280	Hap5	11	2.9	-
IRIS_313-11679	Hap5	10.2	2.7	29.7
IRIS_313-10878	Hap5	9.2	2.7	21.8
IRIS_313-10518	Hap5	8.5	3.8	29.4
IRIS_313-9484	Hap5	9.3	2.8	27.7
IRIS_313-11959	Hap5	8.6	3.4	-
IRIS_313-11194	Hap5	10.4	3.1	-
IRIS_313-10882	Hap5	6.4	2.5	-
IRIS_313-11443	Hap5	8.6	3.1	25.4
CX53	Hap5	-	-	24.2
IRIS_313-8785	Hap5	10.4	2.8	-
CX107	Hap5	-	-	28.1
IRIS_313-11991	Hap5	10.4	2.8	26.9
IRIS_313-12180	Hap5	9.5	2.5	23.9
IRIS_313-10805	Hap5	8.3	3.4	26.1
IRIS_313-10871	Hap5	8.3	3.2	22.3
IRIS_313-11720	Hap5	9.5	3	31
IRIS_313-10770	Hap5	8.3	3.1	29
IRIS_313-11287	Hap5	9.6	2.9	-
IRIS_313-10510	Hap5	7.6	2.6	19
B108	Hap5	-	-	26.3
IRIS_313-10783	Hap5	8.9	3.3	21.7
IRIS_313-10906	Hap5	8.6	2.5	-
IRIS_313-9560	Hap5	8.5	3	24.2
IRIS_313-8994	Hap5	9.3	2.5	25.8
IRIS_313-10674	Hap5	8.6	2.9	24
IRIS_313-9928	Hap5	8.4	3.4	26.8
CX390	Hap5	-	-	22.2
IRIS_313-10448	Hap5	8.2	3.2	28.4
IRIS_313-8485	Hap5	10.3	2.7	24.8
IRIS_313-11546	Hap5	8.7	3.1	22.5
B210	Hap5	-	-	-
IRIS_313-11844	Hap5	8.7	3	-
IRIS_313-10956	Hap5	8.1	3.3	26
IRIS_313-10990	Hap5	7.5	3.5	21
IRIS_313-10307	Hap5	9.3	2.4	21.5
IRIS_313-10808	Hap5	9.2	3.4	29.3
IRIS_313-11525	Hap5	-	-	-
IRIS_313-11852	Hap5	8.3	2.7	22.8
IRIS_313-11790	Hap5	8.2	3.5	27.4
IRIS_313-10781	Hap5	9.8	3.4	22.9
IRIS_313-10575	Hap5	-	-	31.9
IRIS_313-8722	Hap5	10.5	3.2	-
IRIS_313-11786	Hap5	10.6	2.7	-
IRIS_313-10815	Hap6	8.3	3.3	-
IRIS_313-11005	Hap6	9	3.4	-
IRIS_313-10788	Hap6	8.5	3.2	-
CX371	Hap6	-	-	27.6
IRIS_313-10741	Hap6	9.5	3.3	29
IRIS_313-9800	Hap6	8.5	3.6	28.9
IRIS_313-8314	Hap6	9.1	3.2	-
IRIS_313-10992	Hap6	7.5	3.3	20.5
IRIS_313-10950	Hap6	8.5	3.3	26.1
IRIS_313-7907	Hap6	-	-	24.8
IRIS_313-11537	Hap6	8.2	3.5	23.4
IRIS_313-11929	Hap6	9	2.5	17.4
IRIS_313-10853	Hap6	8.2	3.9	-
IRIS_313-8279	Hap6	9.7	3.8	-
IRIS_313-8381	Hap6	8.4	3.9	-
IRIS_313-10780	Hap6	8.6	3.2	-
IRIS_313-7902	Hap6	-	-	-
IRIS_313-10746	Hap6	8.8	3.7	-
IRIS_313-8356	Hap6	8.3	3.8	-
IRIS_313-10759	Hap6	9.6	3.3	26.4
IRIS_313-9301	Hap6	9.7	3.1	-
IRIS_313-10766	Hap6	7.8	3.5	-
IRIS_313-9405	Hap6	8.5	3.5	-
CX359	Hap6	-	-	22.5
IRIS_313-11183	Hap6	9.6	3.4	-
IRIS_313-11004	Hap6	9	3.4	30.5
IRIS_313-10800	Hap6	10.1	2.7	-
IRIS_313-10272	Hap6	8.5	2.2	-
IRIS_313-10829	Hap6	8.2	3.1	24.5
IRIS_313-10096	Hap6	7.8	3.1	-
IRIS_313-10841	Hap6	9.5	3.6	25.4
IRIS_313-10067	Hap6	9.3	3.5	30.7
IRIS_313-7883	Hap6	8.5	3.6	31.6
IRIS_313-11396	Hap6	10.4	3	27.2
IRIS_313-7933	Hap6	7.6	3.4	25.6
IRIS_313-11611	Hap6	8.8	2.5	-
IRIS_313-7876	Hap6	-	-	-
CX355	Hap6	-	-	22.1
IRIS_313-10796	Hap6	9.2	3.2	24.6
IRIS_313-11473	Hap6	8.1	4	-
IRIS_313-10074	Hap6	7.8	3.1	24.7
IRIS_313-11044	Hap6	8.2	3.7	-
IRIS_313-9769	Hap6	6.9	3.2	28.5
IRIS_313-10758	Hap6	9.5	3.9	-
IRIS_313-9568	Hap6	8.6	3.7	-
IRIS_313-10507	Hap6	9.3	3.5	31.2
IRIS_313-10761	Hap6	8.5	3.4	27.1
IRIS_313-10693	Hap6	8.9	3.3	-
IRIS_313-10794	Hap6	8.6	3	27.8
IRIS_313-10862	Hap6	8.2	3.5	27.4
IRIS_313-9239	Hap6	10.1	3.3	-
IRIS_313-9423	Hap6	7.5	3.6	27.3
IRIS_313-11971	Hap6	10.9	3.1	-
IRIS_313-10743	Hap6	7.5	2.9	30
IRIS_313-10704	Hap6	9.6	3.1	26.7
IRIS_313-10744	Hap6	6.9	3.2	22.6
IRIS_313-11907	Hap6	8.9	4.1	28.1
IRIS_313-11479	Hap6	7.4	2	15.9
IRIS_313-10959	Hap6	8.9	3.1	26.3
IRIS_313-10094	Hap6	8.5	3.3	36.2
IRIS_313-10809	Hap6	8.2	3.5	-
IRIS_313-11009	Hap6	9.8	3.2	24.3
IRIS_313-10817	Hap6	8.5	3.3	-
IRIS_313-10689	Hap6	8.2	3.4	25.2
IRIS_313-10645	Hap6	9.5	3.7	35.6
IRIS_313-10828	Hap6	7.7	3.5	23
IRIS_313-10949	Hap6	7.7	3.7	24.9
IRIS_313-10832	Hap6	10	3.7	-
IRIS_313-11736	Hap6	7.7	3.3	24.6
IRIS_313-9201	Hap6	9.1	2.8	-
IRIS_313-10789	Hap6	9.6	3.1	-
B173	Hap6	-	-	26.7
IRIS_313-11045	Hap6	8.3	3.6	-
IRIS_313-10078	Hap6	9.1	3.8	33.9
IRIS_313-10785	Hap6	9.9	3.6	33.1
CX266	Hap6	-	-	21
IRIS_313-10893	Hap6	8.4	3.7	25.8
IRIS_313-10767	Hap6	8	3.2	25.6
IRIS_313-10773	Hap6	9.3	3.5	-
IRIS_313-11001	Hap6	9.9	3	22.9
IRIS_313-10745	Hap6	8.7	3.3	28.3
IRIS_313-11008	Hap6	-	-	26.8
IRIS_313-10740	Hap6	9.8	3.3	32.5
IRIS_313-12109	Hap7	6.4	2.1	22.4
IRIS_313-8920	Hap7	8.1	2.3	16.8
IRIS_313-11709	Hap7	9.4	2.6	-
IRIS_313-11762	Hap7	9	2.1	21.8
IRIS_313-11902	Hap7	8	3.1	21.3
IRIS_313-10357	Hap7	9.6	2.6	-
IRIS_313-10755	Hap7	9.6	2.8	27.5
IRIS_313-11321	Hap7	7.8	2.6	19.6
IRIS_313-10915	Hap7	8.5	2.5	-
IRIS_313-12096	Hap7	6.6	2.3	-
IRIS_313-10947	Hap7	8.3	3.2	26.6
IRIS_313-10762	Hap7	8.4	3	24.8
IRIS_313-10982	Hap7	7.8	3.5	25.2
IRIS_313-12040	Hap7	7.6	2.7	-
IRIS_313-11472	Hap7	6.7	2.4	-
IRIS_313-11351	Hap7	9.4	2.7	20.6
IRIS_313-9258	Hap7	8.4	3.2	-
IRIS_313-8948	Hap7	8.7	2.9	26.7
IRIS_313-11432	Hap7	8.7	3.2	21.9
IRIS_313-11998	Hap7	8	3	-
IRIS_313-11999	Hap7	8.1	3	-
IRIS_313-9131	Hap7	9.3	2.9	-
IRIS_313-11334	Hap7	8.6	2.6	-
IRIS_313-9433	Hap7	8.8	3.4	27.6
IRIS_313-10526	Hap7	7.9	3	-
IRIS_313-9218	Hap7	7.9	3	30.6
IRIS_313-9935	Hap7	8	2.5	-
IRIS_313-10726	Hap7	9.2	2.5	21.9
IRIS_313-11783	Hap7	9.2	2.9	-
IRIS_313-11035	Hap7	10	2.1	-
IRIS_313-11773	Hap7	8.7	3.1	-
IRIS_313-11485	Hap7	8.3	2.7	-
IRIS_313-9156	Hap7	9.2	2.5	-
IRIS_313-10989	Hap7	8.6	3	23
IRIS_313-10749	Hap7	8.3	2.6	-
IRIS_313-12038	Hap7	7.3	3.1	-
IRIS_313-11812	Hap7	10.2	2.8	-
IRIS_313-10724	Hap7	8.8	3	-
IRIS_313-11683	Hap7	8.8	2	-
IRIS_313-10970	Hap7	7.6	2.7	-
IRIS_313-9121	Hap7	10	3.1	-
IRIS_313-8567	Hap7	8.4	2.9	-
IRIS_313-8632	Hap7	8.1	2.6	-
IRIS_313-11642	Hap7	8.1	2.9	24.2
IRIS_313-11896	Hap7	7.6	2.6	-
IRIS_313-9637	Hap7	-	-	28.2
IRIS_313-9384	Hap7	8	2.1	13
IRIS_313-11997	Hap7	7.3	2.6	-
IRIS_313-10983	Hap7	8.5	2.9	20.1
IRIS_313-9397	Hap7	9.1	2.9	-
IRIS_313-10688	Hap7	8.2	2.7	-
IRIS_313-7736	Hap7	8.3	3.2	-
IRIS_313-12066	Hap7	7.3	2.4	-
IRIS_313-11813	Hap7	9.8	2.7	-
IRIS_313-10045	Hap7	9.3	2.7	29.3
IRIS_313-11416	Hap8	-	-	23.4
IRIS_313-11166	Hap8	-	-	21.7
IRIS_313-11477	Hap8	9.1	2.8	25.7
IRIS_313-10833	Hap8	7.7	3.2	26.3
CX160	Hap8	-	-	-
IRIS_313-8733	Hap8	7	3.1	-
IRIS_313-11163	Hap8	-	-	20.6
IRIS_313-11603	Hap8	8.2	3.1	27.9
IRIS_313-11455	Hap8	7.6	2.6	23.8
IRIS_313-11604	Hap8	8.9	2.6	20.6
IRIS_313-11054	Hap8	8.1	3.2	20.4
IRIS_313-11452	Hap8	9.8	3.1	29.8
IRIS_313-11724	Hap8	6.2	2.4	27.9
IRIS_313-11643	Hap8	9.7	2.5	-
IRIS_313-10544	Hap8	7.8	3.2	23.7
IRIS_313-10963	Hap8	8.5	2.7	28.9
IRIS_313-11064	Hap8	7.8	3	-
IRIS_313-11057	Hap8	8.2	3.1	22.5
[truncated: 1 more rows]
